# Supplementary material for: A meta-analysis of leaf gas exchange and water status responses to drought
Source: Sci Rep. 2016 Feb 12;6:20917. doi: 10.1038/srep20917 (PMC4751433; doi:10.1038/srep20917)
Supplement: Supplementary Dataset [file srep20917-s2.xls]

## Sheet: Title Page
Title: A meta-analysis of leaf gas exchange and water status responses to drought
Weiming Yan, Yangquanwei Zhong, Zhouping Shangguan*
State Key Laboratory of Soil Erosion and Dryland Farming on the Loess Plateau, Northwest A&F University, Yangling, Shaanxi 712100, P.R. China
*Corresponding author: Prof. Dr. Zhouping Shangguan, Phone: ++86-29-87019107, Fax: ++86-29-87012210, E-mail: shangguan@ms.iswc.ac.cn

## Sheet: Dataset
Supplementary Dataset
Logarithm of RR (lnRR) and variance (vi) (reciprocal of weighting factor) extracted from each of the papers
Literature	Biological type	Drought intensity	Photosynthetic pathways	Leaf water potential	Leaf water potential	Relative water content(%)	Relative water content(%)	Photosynthetic rate	Photosynthetic rate	Stomatal conductance	Stomatal conductance	Transpiration rate	Transpiration rate
				lnRR	vi	lnRR	vi	lnRR	vi	lnRR	vi	lnRR	vi
1	Herb	Mild	C3			-0.0528937	0.0005	-0.531759	0.0028	-0.680132	0.0049	-0.329143	0.0012
1	Herb	Moderate	C3			-0.0825778	0.0008	-0.65219	0.0009	-0.877742	0.0068	-0.545917	0.002
1	Herb	Severe	C3			-0.204494	0.0016	-0.917704	0.0065	-1.44289	0.0097	-0.882389	0.0085
1	Herb	Mild	C3			-0.0418471	0.0001	-0.137621	0.0076	-0.726247	0.0309	-0.0335461	0.0072
1	Herb	Moderate	C3			-0.0791649	0.0001	-0.45977	0.0117	-0.847763	0.0275	-0.286995	0.0076
1	Herb	Severe	C3			-0.139235	0.0001	-0.784323	0.0083	-1.32934	0.0053	-0.804252	0.0131
1	Herb	Mild	C3			-0.0479708	0.0002	-0.133531	0.0009	-0.633724	0.006	-0.313862	0.0129
1	Herb	Moderate	C3			-0.0804331	0.0002	-0.460954	0.0073	-1.12173	0.0033	-0.496714	0.0215
1	Herb	Severe	C3			-0.139235	0.0005	-0.826679	0.0259	-1.51227	0.0314	-0.903773	0.003
1	Herb	Mild	C3			-0.0503885	0.0001	-0.388936	0.0025	-0.468979	0.0093	-0.0411581	0.0057
1	Herb	Moderate	C3			-0.0858952	0.0001	-0.692037	0.0046	-0.804795	0.002	-0.429956	0.0039
1	Herb	Severe	C3			-0.10073	0.0001	-0.897033	0.0013	-1.38322	0.0267	-0.84372	0.0258
2	Herb	Mild	C4					-0.192631	0.0001	-0.331606	0.0002
2	Herb	Moderate	C4					-0.506561	0.0003	-0.87199	0.0006
2	Herb	Severe	C4					-0.887853	0.0003	-1.27871	0.001
2	Herb	Mild	C4					-0.250717	0.0001	-0.39477	0.0003
2	Herb	Moderate	C4					-0.624433	0.0003	-1.00624	0.0007
2	Herb	Severe	C4					-1.12104	0.0006	-1.44764	0.002
3	Tree	Mild	C3			-0.180086	0.0281	-0.158224	0.0379			-0.223144	0.0441
3	Tree	Severe	C3			-0.667664	0.0319	-0.37994	0.0313			-0.350299	0.0538
3	Tree	Severe	C3			-1.01948	0.0395	-0.517351	0.0583			-0.632347	0.1082
4	Shrub	Moderate	C3					-0.396323	0.0016	-0.434416	0.0036	-0.236473	0.0017
4	Shrub	Severe	C3					-0.790228	0.0026	-1.04311	0.0175	-0.544597	0.0011
4	Shrub	Moderate	C3					-0.187721	0.0024	-0.37949	0.0079	-0.292942	0.001
4	Shrub	Severe	C3					-0.670333	0.0041	-0.320806	0.007	-0.601947	0.0015
5	Liana	Moderate	C3					-0.559162	0.0108	-1.49157	0.0207	-0.628609	0.003
5	Liana	Moderate	C3					-0.318454	0.0015	-0.70013	0.0103	-0.530628	0.0033
6	Shrub		C3					-0.0500104	0.0005
6	Shrub		C3					-0.151107	0.0003
6	Shrub		C3					-0.616864	0.0008
6	Shrub		C3					-1.38386	0.0028
6	Shrub		C3					-2.43264	0.0398
7	Herb		C3					-0.182584	0.0071	-0.24818	0.0101
7	Herb		C3					-0.357363	0.0029	-0.69953	0.0091
7	Herb		C3					-0.505583	0.0201	-0.904218	0.0325
7	Herb		C3					-0.148449	0.0052	-0.371528	0.0016
7	Herb		C3					-0.39791	0.0307	-0.794083	0.0193
7	Herb		C3					-0.653843	0.007	-1.35131	0.0163
8	Herb	Moderate	C4					-0.342203	0.0014	-0.640164	0.0024
8	Herb	Moderate	C4					-0.265179	0.0007	-0.224881	0.0033
8	Herb	Moderate	C4					-0.688752	0.0009	-0.652491	0.0094
8	Herb	Moderate	C4					-0.354821	0.0009	-0.519774	0.0142
9	Shrub	Mild	C3					-0.0288896	0.0002	-0.144874	0.0014	-0.494951	0.0006
9	Shrub	Moderate	C3					-2.81195	0.0003	-3.41444	0.0038	-3.38439	0.0002
9	Tree	Mild	C3					-0.0371025	0.0004	0.314115	0.0023	-0.052034	0.0007
9	Tree	Moderate	C3					-0.977509	0.0009	-0.717245	0.0049	-1.02273	0.0004
9	Tree	Mild	C3					-0.048111	0.0002	-0.252912	0.0007	-0.384317	0.0001
9	Tree	Moderate	C3					-4.3982	0.0002	-2.99016	0.0046	-2.68591	0.0003
9	Tree	Mild	C3					-0.135956	0.0002	-0.285801	0.0017	-0.577136	0.001
9	Tree	Moderate	C3					-1.70944	0.0003	-1.9981	0.0063	-1.91298	0.0006
9	Tree	Severe	C3					-2.69647	0.0001	-2.23171	0.0048	-2.62529	0.0003
9	Tree	Mild	C3					-0.749413	0.0009	-0.800778	0.004	-1.00184	0.0015
9	Tree	Moderate	C3					-1.61168	0.0011	-1.6946	0.0054	-1.84231	0.0007
9	Tree	Severe	C3					-2.81919	0.0027	-3.89182	0.0012	-3.6533	0.0007
10	Tree	Mild	C3			-0.00980934	0.0002	-0.0745687	0.0006	-0.0695032	0.0014
10	Tree	Moderate	C3			-0.0707763	0.0002	-0.162167	0.0005	-0.278203	0.0013
10	Tree	Severe	C3			-0.129511	0.0002	-0.242796	0.0005	-0.494296	0.0027
10	Tree	Mild	C3			-0.036448	0.0001	-0.0755076	0.0006	-0.0953102	0.0011
10	Tree	Moderate	C3			-0.0696128	0.0001	-0.164303	0.0005	-0.355419	0.0012
10	Tree	Severe	C3			-0.187977	0.0002	-0.310155	0.0009	-0.678591	0.0041
10	Tree	Mild	C3			-0.0507723	0.0002	-0.0965379	0.0003	-0.106898	0.0008
10	Tree	Moderate	C3			-0.0885127	0.0002	-0.188475	0.0005	-0.450231	0.0026
10	Tree	Severe	C3			-0.184304	0.0004	-0.38422	0.0012	-0.847298	0.0029
10	Tree	Mild	C3			-0.0523441	0.0001	-0.0997504	0.0004	-0.135175	0.0009
10	Tree	Moderate	C3			-0.0977522	0.0001	-0.266804	0.001	-0.565379	0.0035
10	Tree	Severe	C3			-0.180549	0.0001	-0.538635	0.0021	-1.31807	0.0158
10	Tree	Mild	C3			-0.0532101	0.0002	-0.095964	0.0005	-0.314561	0.0018
10	Tree	Moderate	C3			-0.172884	0.0002	-0.311939	0.0012	-0.846258	0.0023
10	Tree	Severe	C3			-0.215729	0.0002	-0.640939	0.0019	-1.73564	0.0223
10	Tree	Mild	C3			-0.0626655	0.0002	-0.11441	0.0007	-0.360793	0.002
10	Tree	Moderate	C3			-0.183447	0.0002	-0.447555	0.0012	-0.876484	0.0047
10	Tree	Severe	C3			-0.227653	0.0002	-0.788052	0.0021	-1.93681	0.0283
10	Tree	Mild	C3			-0.0578332	0.0003	-0.124703	0.0007	-0.395209	0.0014
10	Tree	Moderate	C3			-0.169559	0.0003	-0.647317	0.0018	-1.00988	0.0086
10	Tree	Severe	C3			-0.257559	0.0002	-0.849599	0.0021	-2.40375	0.0535
10	Tree	Mild	C3			-0.0616509	0.0002	-0.103032	0.0005	-0.413562	0.002
10	Tree	Moderate	C3			-0.187729	0.0004	-0.811805	0.0016	-1.35455	0.021
10	Tree	Severe	C3			-0.267182	0.0003	-1.00394	0.003	-3.09355	0.1746
11	Herb	Moderate	C3					-0.264262	0.0103	-0.581372	0.0359	-0.291706	0.0018
11	Herb	Severe	C3					-0.392516	0.0047	-0.67079	0.0076	-0.324496	0.0269
11	Herb	Moderate	C3					-0.85499	0.0075	-0.474458	0.0328	-0.371827	0.0197
11	Herb	Severe	C3					-1.2426	0.008	-0.973449	0.0445	-0.555676	0.0108
12	Tree	Mild	C3					-1.23619	0.0001	-1.7728	0.0041	-1.16207	0.0003
12	Tree	Moderate	C3					-2.44813	0.0004	-2.16428	0.0044	-1.56177	0.0001
13	Herb	Mild	C3			0.011546	0.0023	-0.123313	0.0032	-0.548213	0.0105	0.319823	0.0155
13	Herb	Moderate	C3			-0.00777206	0.0007	-0.257637	0.0022	-1.03302	0.0034	0.168406	0.0197
13	Herb	Severe	C3			-0.216713	0.0006	-0.274695	0.0023	-1.34585	0.0076	-0.24988	0.0213
13	Herb	Severe	C3			-0.234498	0.0008	-0.270403	0.003	-0.0160003	0.0042	-0.038417	0.0177
13	Herb	Mild	C3			-0.019343	0.0034	-0.316638	0.0032	-0.13206	0.0155	-0.152695	0.0046
13	Herb	Moderate	C3			-0.102102	0.0041	-0.348172	0.0026	-1.47462	0.0118	-0.508497	0.0091
13	Herb	Severe	C3			-0.274571	0.0032	-0.273247	0.0028	-0.853848	0.0113	-0.800063	0.0085
13	Herb	Severe	C3			-0.375274	0.0047	-0.402239	0.0069	-1.02366	0.0103	-0.969242	0.0164
13	Shrub	Mild	C3			0	0.0013	-0.265823	0.0036	-0.47863	0.0114	-0.344211	0.01
13	Shrub	Moderate	C3			-0.0700676	0.0021	-0.386313	0.0023	-1.17575	0.0185	-1.07116	0.0159
13	Shrub	Severe	C3			-0.348829	0.0015	-0.64462	0.0035	-1.36085	0.0294	-1.17652	0.0238
13	Shrub	Severe	C3			-0.42828	0.0014	-0.64462	0.0063	-1.99366	0.081	-1.61481	0.0154
14	Herb	Mild	C3					-0.147268	0.0006	-0.184328	0.0018	-0.0548692	0.0013
14	Herb	Mild	C3					-0.211945	0.0009	-0.0705687	0.0008	-0.103278	0.0015
14	Herb	Moderate	C3					-0.352821	0.0007	-0.112287	0.0013	-0.171129	0.0017
14	Herb	Moderate	C3					-0.85302	0.0042	-0.283017	0.0018	-0.606136	0.0031
14	Herb	Severe	C3					-1.25006	0.01	-0.88473	0.0094	-0.892056	0.0067
14	Herb	Severe	C3					-1.7138	0.0226	-1.15001	0.014	-1.21802	0.0091
14	Herb	Mild	C3					-0.0550598	0.0009	-0.0402739	0.0004	-0.0425013	0.0005
14	Herb	Mild	C3					-0.162519	0.001	-0.0781648	0.0006	-0.0868894	0.0013
14	Herb	Moderate	C3					-0.272324	0.0011	-0.143245	0.0006	-0.131807	0.0017
14	Herb	Moderate	C3					-0.437675	0.0013	-0.229271	0.0006	-0.431299	0.0033
14	Herb	Severe	C3					-0.925259	0.0019	-0.638289	0.0018	-0.778573	0.0068
14	Herb	Severe	C3					-1.26851	0.0048	-0.973339	0.0025	-0.870381	0.0098
15	Shrub	Mild	C3					-0.0934012	0.0018	0	0.0136	-0.295742	0.0004
15	Shrub	Moderate	C3					-0.459108	0.0032	-0.354392	0.0151	-0.865631	0.0155
15	Shrub	Severe	C3					-1.09353	0.003	-0.46649	0.0141	-1.41849	0.0039
15	Shrub	Mild	C3					-0.161119	0.0042	-0.0700676	0.0115	-0.432421	0.0075
15	Shrub	Moderate	C3					-0.18949	0.0009	-0.245958	0.0052	-0.65659	0.0061
15	Shrub	Severe	C3					-1.42513	0.0209	-0.620652	0.021	-1.21109	0.0221
15	Shrub	Mild	C3					-0.143101	0.0008	-0.159065	0.0042	-0.496612	0.0021
15	Shrub	Moderate	C3					-0.372675	0.0012	-0.32973	0.0125	-0.953795	0.0045
15	Shrub	Severe	C3					-0.901128	0.0222	-0.420653	0.0201	-1.62178	0.0011
16	Tree	Mild	C3					-0.186457	0.0028	-0.557106	0.0065	-0.436187	0.0042
16	Tree	Moderate	C3					-0.254194	0.0043	-0.505813	0.0123	-0.649527	0.0046
16	Tree	Mild	C3					-0.10202	0.007	-0.247959	0.0291	-0.128519	0.0255
16	Tree	Moderate	C3					-0.289215	0.0083	-0.435318	0.0315	-0.410503	0.0287
17	Herb	Mild	C3					-0.0327898	0.0002	-0.405465	0.015	-0.308433	0.0072
17	Herb	Moderate	C3					-0.335022	0.0008	-1.04982	0.015	-0.581174	0.0087
17	Herb	Severe	C3					-0.659837	0.0062	-0.860941	0.018	-0.891714	0.0125
18	Herb	Mild	C3					0.158806	0.0018
18	Herb	Moderate	C3					-0.205708	0.0034
18	Herb	Mild	C3					-1.02	0.0022
18	Herb	Moderate	C3					-0.41668	0.0008
18	Herb	Mild	C3					0.332134	0.0028
18	Herb	Moderate	C3					-0.0979804	0.0042
18	Herb	Mild	C3					-0.772355	0.0035
18	Herb	Moderate	C3					-0.283017	0.0007
19	Herb	Mild	C4					-0.0359179	0.001	-0.427444	0.0423	-0.0544204	0.0009
19	Herb	Moderate	C4					-0.0571244	0.0004	-0.570545	0.0531	-0.0839345	0.0022
19	Herb	Mild	C4					-0.28617	0.0207	-0.0885534	0.002	-0.196885	0.0107
19	Herb	Moderate	C4					-0.454524	0.0445	-0.293348	0.0205	-0.219136	0.0129
20	Herb	Moderate	C4					-0.052121	0.0087	-0.17185	0.0005	-0.0935507	0.0001
20	Herb	Severe	C4					-0.10442	0.0061	-0.487703	0.0019	-0.803411	0.0026
20	Herb	Moderate	C4					-0.137244	0.0014	-0.0730251	0.0004	-0.178104	0.0021
20	Herb	Severe	C4					-0.243311	0.0015	-0.185142	0.0004	-0.367725	0.0008
20	Herb	Moderate	C4					-0.0704277	0.0016	-0.230524	0.0003	-0.0736281	0.0001
20	Herb	Severe	C4					-0.133941	0.0027	-0.390866	0.0005	-0.13867	0
20	Herb	Moderate	C4					-0.0132964	0.0012	-0.19671	0.001	-0.160743	0.0005
20	Herb	Severe	C4					-0.062864	0.0025	-0.559616	0.0012	-0.920901	0.0005
20	Herb	Moderate	C4					-0.12109	0.0008	-0.074108	0.0003	-0.188937	0
20	Herb	Severe	C4					-0.229768	0.0018	-0.205444	0.0004	-0.35589	0.0001
20	Herb	Moderate	C4					-0.0711968	0.0009	-0.215111	0.0006	-0.0729272	0.0002
20	Herb	Severe	C4					-0.127777	0.001	-0.389465	0.0006	-0.242118	0.0001
20	Herb	Moderate	C4					-0.0597192	0.0024	-0.213574	0.0006	-0.214694	0.0005
20	Herb	Severe	C4					-0.110666	0.0135	-0.550046	0.0006	-0.806371	0.0017
20	Herb	Moderate	C4					-0.116647	0.0005	-0.0909718	0.0003	-0.163789	0.0003
20	Herb	Severe	C4					-0.2292	0.0023	-0.191055	0.0005	-0.324316	0.0002
20	Herb	Moderate	C4					-0.0728072	0.0024	-0.251314	0.0006	-0.0481821	0.0001
20	Herb	Severe	C4					-0.134741	0.007	-0.429563	0.0006	-0.117783	0.0001
20	Herb	Moderate	C4					-0.0660901	0.0048	-0.242946	0.0016	-0.308821	0.0004
20	Herb	Severe	C4					-0.11659	0.0087	-0.56453	0.0023	-1.0814	0.0005
20	Herb	Moderate	C4					-0.0971769	0.0007	-0.0923733	0.0003	-0.20363	0.0001
20	Herb	Severe	C4					-0.207194	0.0004	-0.230524	0.0003	-0.383347	0.0003
20	Herb	Moderate	C4					-0.0800427	0.0024	-0.210295	0.0009	-0.0890641	0.0001
20	Herb	Severe	C4					-0.122119	0.0034	-0.396881	0.001	-0.249169	0.0001
20	Herb	Moderate	C4					-0.0775926	0.0029	-0.274437	0.0011	-0.30073	0.0001
20	Herb	Severe	C4					-0.126245	0.0083	-0.579818	0.0023	-0.895671	0.0003
20	Herb	Moderate	C4					-0.0731061	0.0004	-0.0953102	0.0006	-0.146704	0.0035
20	Herb	Severe	C4					-0.192868	0.002	-0.219363	0.0005	-0.339913	0.0013
20	Herb	Moderate	C4					-0.0446951	0.0045	-0.231802	0.0006	-0.0330465	0
20	Herb	Severe	C4					-0.0953994	0.0055	-0.422857	0.0007	-0.0912977	0.0001
20	Herb	Moderate	C4					-0.0774263	0.0018	-0.315853	0.0009	-0.347054	0.0003
20	Herb	Severe	C4					-0.117299	0.0054	-0.575364	0.0029	-0.966398	0.0014
20	Herb	Moderate	C4					-0.0653135	0.0052	-0.112117	0.0004	-0.205223	0.0001
20	Herb	Severe	C4					-0.170633	0.0034	-0.257829	0.0006	-0.337101	0
20	Herb	Moderate	C4					-0.0618379	0.0046	-0.204794	0.0006	-0.0768906	0.0001
20	Herb	Severe	C4					-0.101547	0.003	-0.405465	0.0005	-0.275133	0.0001
21	Shrub	Mild	C3					-0.859208	0.7765	-0.14301	0.0031	-0.233368	0.0112
21	Shrub	Moderate	C3					-1.28751	0.6449	-0.420315	0.004	-0.37086	0.0102
21	Shrub	Severe	C3					-1.86662	0.6692	-1.18992	0.0069	-0.906945	0.0108
21	Shrub	Mild	C3					-0.137986	0.6385	-0.0844692	0.0018	-0.0594855	0.0108
21	Shrub	Moderate	C3					-0.286202	0.6287	-0.197232	0.0017	-0.122734	0.018
21	Shrub	Severe	C3					-0.71562	0.5495	-0.41098	0.0016	-0.45852	0.0113
21	Shrub	Mild	C3					-0.282232	0.4178	-0.118107	0.0045	-0.198177	0.0136
21	Shrub	Moderate	C3					-0.645138	0.3386	-0.730091	0.0037	-0.508955	0.0213
21	Shrub	Severe	C3					-1.01078	0.2609	-1.50149	0.0063	-0.627907	0.0209
22	Herb	Mild	C3					-0.0111201	0.0001	0.0251191	0.0155	-0.0143749	0.0659
22	Herb	Severe	C3					-0.120156	0.0003	-0.221555	0.0093	-0.0547546	0.0277
22	Herb	Severe	C3					-0.325058	0.001	-1.20238	0.0722	-0.060803	0.0448
22	Herb	Severe	C3					-0.332373	0.0001	-1.26235	0.062	-0.0648557	0.0495
22	Herb	Severe	C3					-0.366731	0.0008	-1.63195	0.1244	-0.213438	0.0401
22	Herb	Severe	C3					-0.546927	0.0001	-1.90084	0.4613	-0.185562	0.0279
23	Tree	Moderate	C3			-0.235865	0.0001	-0.216528	0	-0.0568414	0.0007	-0.0718257	0.0002
23	Tree	Severe	C3			-0.468656	0.0001	-0.536219	0	-0.480299	0.0017	-0.496083	0.0012
23	Tree	Severe	C3			-0.690903	0.0002	-0.825415	0	-1.0221	0.0052	-0.968366	0.0022
23	Tree	Moderate	C3			-0.135932	0.0002	-0.458235	0	-0.476863	0.0001	-0.367146	0.0007
23	Tree	Severe	C3			-0.215975	0.0002	-0.483174	0.0001	-0.537265	0.0009	-0.405465	0.001
23	Tree	Severe	C3			-0.354622	0.0002	-0.649463	0	-0.564036	0.0021	-0.437214	0.0026
23	Tree	Moderate	C3			-0.144805	0.0001	-0.423952	0	-0.59221	0.0133	-0.576283	0.0152
23	Tree	Severe	C3			-0.265791	0.0001	-0.602348	0.0001	-0.715463	0	-1.02995	0.0001
23	Tree	Severe	C3			-0.403455	0.0001	-0.695129	0	-1.14159	0.006	-1.07251	0.0041
24	Shrub		C3					-0.759022	0.0101	-1.76359	0.0136	-1.24628	0.0113
24	Shrub		C3					-1.32449	0.0041	-2.16905	0.0096	-1.59767	0.0113
24	Shrub		C3					-2.86608	0.0938	-3.55535	0.0877	-2.80751	0.087
24	Shrub		C3					-0.755071	0.0003	-1.4781	0.0029	-0.934228	0.0008
24	Shrub		C3					-1.45884	0.0002	-2.09714	0.0077	-1.42712	0.0035
24	Shrub		C3					-3.03957	0.0068	-3.3499	0.0009	-2.24641	0.0006
25	Tree	Mild	C3					0.010679	0.0023	-0.0129243	0.003	0.0512933	0.0027
25	Tree	Moderate	C3					-0.721143	0.0015	-0.382457	0.0028	-0.394994	0.0031
25	Tree	Severe	C3					-1.80722	0.0022	-0.933288	0.0089	-0.816207	0.0092
26	Herb	Moderate	C3			-0.0503744	0.0004	-0.101352	0.0006	-0.363122	0.0035	-0.212745	0.0003
26	Herb	Moderate	C3			-0.176227	0.0004	-0.307967	0.0006	-0.626233	0.0067	-0.590578	0.0005
26	Herb	Severe	C3			-0.375885	0.0006	-0.786532	0.0011	-0.846145	0.0045	-0.91455	0.0032
26	Herb	Severe	C3			-0.671548	0.0005	-1.47545	0.0034	-1.36914	0.0064	-1.34333	0.0017
26	Herb	Severe	C3			-0.991071	0.0005	-1.72017	0.0032	-1.87657	0.0036	-1.87302	0.0012
26	Herb	Moderate	C3			-0.0650543	0.0004	-0.0947454	0.0007	-0.265079	0.0025	-0.136475	0.0025
26	Herb	Moderate	C3			-0.268349	0.0004	-0.418258	0.0007	-0.514021	0.0019	-0.363163	0.0022
26	Herb	Severe	C3			-0.508986	0.0008	-1.09017	0.0009	-0.806157	0.0039	-0.449636	0.0013
26	Herb	Severe	C3			-0.811483	0.0009	-1.47856	0.0016	-1.17826	0.0019	-0.595222	0.0011
26	Herb	Severe	C3			-1.18392	0.001	-1.8386	0.0058	-1.45734	0.0026	-0.713938	0.0012
27	Herb	Mild	C3					-0.451267	0.0134	-0.360555	0.0027	-0.296378	0.0051
27	Herb	Severe	C3					-1.35656	0.0035	-1.19996	0.0297	-0.600201	0.0084
27	Herb	Mild	C3					-0.224291	0.0037	-0.197863	0.0025	-0.109599	0.0094
27	Herb	Severe	C3					-0.338493	0.0035	-0.886615	0.0113	-0.189963	0.0024
27	Herb	Mild	C3					-0.448482	0.0167	-0.582065	0.0025	-0.526574	0.0094
27	Herb	Severe	C3					-0.965739	0.0015	-2.97679	0.3897	-0.580935	0.0031
27	Herb	Mild	C3					-0.425855	0.0022	-1.07514	0.0035	-0.268264	0.0033
27	Herb	Severe	C3					-0.691314	0.0023	-2.602	0.0513	-0.486611	0.0052
27	Herb	Mild	C3					-0.169644	0.0118	-0.31156	0.0013	-0.167881	0.0022
27	Herb	Severe	C3					-0.348091	0.012	-0.666479	0.0011	-0.277632	0.0023
28	Herb		C3			-0.105476	0.0004	-0.711101	0.0032	-1.7254	0.0112	-1.34871	0.0177
28	Herb		C3			-0.0949078	0.0002	-0.461906	0.0022	-1.36037	0.053	-0.962073	0.0189
28	Herb		C3			-0.0797067	0.0003	-0.290487	0.0034	-1.25493	0.0255	-1.22918	0.1344
28	Herb		C3			-0.0834257	0.0003	-0.300105	0.0037	-1.15342	0.0313	-1.02258	0.0929
28	Herb		C3			-0.0874758	0.0005	-0.276812	0.0015	-1.10526	0.0977	-0.748461	0.0299
28	Herb		C3			-0.0732593	0.0002	-0.537462	0.0021	-1.29509	0.0188	-0.993609	0.0101
28	Herb		C3			-0.0667656	0.0001	-0.225122	0.0022	-0.815647	0.0186	-0.672411	0.0264
28	Herb		C3			-0.0553851	0.0002	-0.201553	0.0024	-0.750448	0.0288	-0.753501	0.0365
28	Herb		C3			-0.0578582	0.0001	-0.181531	0.0016	-0.690669	0.038	-0.773538	0.0498
28	Herb		C3			-0.0616442	0.0002	-0.111704	0.0028	-0.612121	0.035	-0.47922	0.0109
29	Herb	Mild	C3					-0.459532	0.0014	-0.356675	0	-0.117783	0.0073
29	Herb	Severe	C3					-1.82902	0.0208	-1.60944	0.0833	-1.81916	0.0356
30	Tree		C3			-0.10685	0.0012	-0.0164228	0.0123
30	Tree		C3			-0.0975005	0.0002	-0.18904	0.0204
30	Tree		C3			-0.25533	0.0004	-0.842331	0.0667
30	Tree		C3			-0.0101673	0	-0.0433277	0.005
30	Tree		C3			-0.0820586	0	-0.500042	0.0068
30	Tree		C3			-0.167635	0.0003	-1.13612	0.0061
30	Tree		C3			-0.0310932	0.0003	0.0367904	0.0147
30	Tree		C3			-0.034288	0	-0.318843	0.0144
30	Tree		C3			-0.1547	0.0006	-0.806711	0.0101
30	Tree		C3			-0.0532318	0.0014	-0.0998489	0.0027
30	Tree		C3			-0.0451075	0.0002	-0.213666	0.0167
30	Tree		C3			-0.190151	0.0005	-0.544235	0.0034
30	Tree		C3			-0.0308422	0.0003	-0.10434	0.0034
30	Tree		C3			-0.0525318	0	-0.0108154	0.0036
30	Tree		C3			-0.531836	0.0069	-0.376038	0.0042
31	Herb	Mild	C3					-0.104711	0.0004	-0.637368	0.0074	-0.201316	0.0025
31	Herb	Moderate	C3					-0.468835	0.0009	-2.2872	0.0128	-0.744379	0.0134
32	Tree	Mild	C3					-0.42429	0.002	-0.0562538	0.0024
32	Tree	Severe	C3					-1.66861	0.006	-0.973449	0.0009
32	Tree	Mild	C3					-0.256296	0.0028	-0.0423344	0.0016
32	Tree	Severe	C3					-1.21857	0.0092	-1.0781	0.0012
32	Tree	Mild	C3					-1.04584	0.0019	-1.53381	0.0061
32	Tree	Severe	C3					-2.15337	0.0053	-1.7386	0.0062
32	Tree	Mild	C3					-0.93282	0.0026	-0.110542	0.0021
32	Tree	Severe	C3					-1.83463	0.0026	-1.18098	0.0023
32	Tree	Mild	C3					-0.505608	0.0025	-0.531879	0.004
32	Tree	Severe	C3					-1.70587	0.0024	-0.887415	0.0021
32	Tree	Mild	C3					-0.247982	0.0016	-0.67473	0.0009
32	Tree	Severe	C3					-1.49478	0.004	-0.843999	0.0005
32	Tree	Mild	C3					-0.0373875	0.0048	-0.310566	0.0043
32	Tree	Severe	C3					-1.14173	0.0054	-0.515361	0.0034
32	Tree	Mild	C3					-0.268754	0.0013	-0.269861	0.003
32	Tree	Severe	C3					-1.26076	0.0014	-0.434941	0.0037
32	Tree	Mild	C3					-0.710952	0.0008	-0.38318	0.0023
32	Tree	Severe	C3					-1.32176	0.0015	-0.549108	0.0065
32	Tree	Mild	C3					-0.876445	0.0038	-0.11441	0.0077
32	Tree	Severe	C3					-1.25114	0.0044	-0.315081	0.0058
32	Tree	Mild	C3					-0.178369	0.001	-0.162997	0.0044
32	Tree	Severe	C3					-1.31374	0.0004	-0.35204	0.0038
32	Tree	Mild	C3					-0.116339	0.0011	-0.252766	0.0038
32	Tree	Severe	C3					-1.29256	0.0021	-0.547005	0.0064
32	Tree	Mild	C3					-0.587787	0.0024	-0.11696	0.0014
32	Tree	Severe	C3					-1.1333	0.0025	-0.228512	0.0028
32	Tree	Mild	C3					-0.483391	0.0003	-0.331679	0.0016
32	Tree	Severe	C3					-1.13716	0.0015	-0.419071	0.001
32	Tree	Mild	C3					-0.710661	0.001	-0.29191	0.0014
32	Tree	Severe	C3					-1.3589	0.0018	-0.386656	0.0013
32	Tree	Mild	C3					-0.503673	0.0017	-0.27965	0.0014
32	Tree	Severe	C3					-1.2262	0.0021	-0.808413	0.0065
32	Tree	Mild	C3					-0.6029	0.0008	-0.0441107	0.0019
32	Tree	Severe	C3					-0.877693	0.0013	-0.247836	0.0015
32	Tree	Mild	C3					-0.649918	0.0017	-0.0648	0.0019
32	Tree	Severe	C3					-1.01487	0.0056	-0.213387	0.0023
33	Tree	Mild	C3					-0.87724	0.1099			-0.521687	0.0475
33	Tree	Moderate	C3					-2.13962	0.119			-0.339625	0.0608
33	Tree	Mild	C3					-0.841864	0.026			-0.386843	0.0295
33	Tree	Moderate	C3					-1.6214	0.0507			-0.991749	0.0127
33	Tree	Mild	C3					-1.66132	0.002			-0.543086	0.0046
33	Tree	Moderate	C3					-4.37085	0.25366			-0.710993	0.0165
33	Tree	Mild	C3					-1.29336	0.0089			-0.741127	0.0008
33	Tree	Moderate	C3					-2.23941	0.1175			-1.37021	0.0097
34	Shrub	Mild	C3					-0.493678	0.0007	-1.02461	0.0014
34	Shrub	Moderate	C3					-0.888382	0.0008	-1.55217	0.0016
34	Shrub	Severe	C3					-1.48123	0.0024	-2.4542	0.0042
34	Shrub	Mild	C3					-0.559338	0.0008	-0.89603	0.0018
34	Shrub	Moderate	C3					-0.939874	0.0007	-1.71415	0.0037
34	Shrub	Severe	C3					-1.67361	0.0024	-2.14593	0.0036
34	Tree	Mild	C3					-0.517662	0.0021	-0.454473	0.002
34	Tree	Moderate	C3					-1.3194	0.0028	-1.36734	0.0041
34	Tree	Severe	C3					-2.73676	0.0109	-1.75421	0.0039
34	Tree	Mild	C3					-0.710539	0.0015	-0.818548	0.0027
34	Tree	Moderate	C3					-1.37487	0.0027	-1.69321	0.0029
34	Tree	Severe	C3					-2.16834	0.0023	-2.32974	0.0159
35	Herb	Moderate	C3					-0.3048	0.007	0.00287357	0.0111	-0.239017	0.0046
35	Herb	Severe	C3					-0.835152	0.0055	-0.562498	0.0059	-0.723525	0.0034
35	Herb	Moderate	C3					-0.110597	0.005	0.159906	0.0052	-0.0755076	0.0026
35	Herb	Severe	C3					-0.358508	0.0054	-0.176279	0.0003	-0.209599	0.0025
35	Herb	Moderate	C3					-0.784497	0.0104	-0.233828	0.0292	-0.0719951	0.0018
35	Herb	Severe	C3					-0.566584	0.0139	-0.924421	0.0139	-0.709194	0.0024
35	Herb	Moderate	C3					-1.23953	0.0086	-0.689147	0.0022	-0.94469	0.003
36	Herb	Mild	C3					-0.108888	0	-0.195823	0.0001	-0.0316573	0
36	Herb	Moderate	C3					-0.225541	0	-1.0928	0	-0.481973	0
36	Herb	Severe	C3					-0.760983	0.0003	-1.49393	0.0001	-1.42382	0
37	Herb	Mild	C3					-0.25717	0.0048	-0.374965	0.0052	-0.276736	0.0019
37	Herb	Severe	C3					-1.37645	0.0021	-1.50838	0.0388	-0.999877	0.0033
37	Herb	Mild	C3					-0.111126	0.0024	-0.126242	0.0043	-0.120557	0.0011
37	Herb	Severe	C3					-0.972986	0.0027	-0.996221	0.0039	-0.758979	0.0016
38	Herb	Moderate	C3			-0.0843229	0.0003	-0.216528	0.0034	-0.200947	0.0046	-0.165712	0.0045
38	Herb	Severe	C3			-0.238061	0.0004	-0.989718	0.0033	-1.00874	0.0045	-0.534082	0.0041
38	Herb	Moderate	C3			-0.07206	0.0002	-0.063013	0.2104	-0.152631	0.0039	-0.0940864	0.0026
38	Herb	Severe	C3			-0.203636	0.0005	-0.670505	0.0042	-0.630148	0.0038	-0.451402	0.0024
39	Tree	Mild	C3					0.107797	0.0082	-0.681113	0.0254
39	Tree	Severe	C3					-0.11626	0.0168	-0.270875	0.0142
39	Tree	Mild	C3					-0.0807232	0.0088	-0.726373	0.0244
39	Tree	Severe	C3					-0.218054	0.0138	-0.607589	0.0234
39	Tree	Mild	C3					0.185403	0.0124	-0.520418	0.0319
39	Tree	Severe	C3					-0.270546	0.0321	-0.113615	0.0145
39	Tree	Mild	C3					-0.0276152	0.0185	-0.915209	0.0089
39	Tree	Severe	C3					-0.753286	0.0771	-0.425138	0.0084
39	Tree	Mild	C3					-0.337257	0.0161	-0.82983	0.0148
39	Tree	Severe	C3					-1.02821	0.0186	-0.465608	0.0087
39	Tree	Mild	C3					-0.405465	0.0051	-0.919753	0.0043
39	Tree	Severe	C3					-1.17657	0.0122	-0.880088	0.0046
39	Tree	Mild	C3					-0.0168071	0.0581	-0.486533	0.0918
39	Tree	Severe	C3					-0.0809691	0.0499	-0.599328	0.0458
39	Tree	Mild	C3					0.0794068	0.0321	-0.0285152	0.0311
39	Tree	Severe	C3					-0.14183	0.0253	-0.313446	0.053
39	Tree	Mild	C3					0.2143	0.0161	-0.325964	0.0247
39	Tree	Severe	C3					-0.350405	0.0185	-0.83679	0.0481
39	Tree	Mild	C3					0.457318	0.0187	-0.761075	0.1618
39	Tree	Severe	C3					-0.393354	0.0396	-0.763207	0.0196
39	Tree	Mild	C3					0.170452	0.0389	-0.218002	0.019
39	Tree	Severe	C3					-0.533198	0.072	-0.108803	0.0107
39	Tree	Mild	C3					0.0341914	0.0103	-0.264023	0.0171
39	Tree	Severe	C3					-0.925024	0.0388	-0.812727	0.0248
40	Herb	Mild	C3					-0.0210534	0.0056	-0.310155	0.0039	-0.571786	0.0372
40	Herb	Moderate	C3					-0.585517	0.0119	-0.916291	0.0168	-0.949081	0.0135
40	Herb	Severe	C3					-2.33727	0.0077	-1.60944	0.0046	-1.64223	0.0876
41	Tree	Mild	C3			-0.0925124	0.0003	-0.265595	0.0032	-0.315935	0.0026	-0.0758188	0.0017
41	Tree	Moderate	C3			-0.176305	0.0005	-0.543615	0.0036	-0.734329	0.0053	-0.454255	0.0042
41	Tree	Severe	C3			-0.308002	0.0004	-0.685731	0.0075	-1.04121	0.0054	-1.08913	0.0028
42	Shrub	Moderate	C3					-0.635374	0.0139	-0.174659	0.0017	0.110898	0.0011
42	Shrub	Severe	C3					-1.60764	0.0126	-1.19971	0.0018	-1.19725	0.0011
42	Shrub	Moderate	C3					-1.15624	0.0302	-0.913819	0.0074	-0.780723	0.0033
42	Shrub	Severe	C3					-1.74583	0.037	-0.977534	0.0081	-0.773661	0.0026
43	Herb		C3					-0.334099	0.0056	-0.572195	0.0073	-0.17667	0.0124
43	Herb		C3					-0.676016	0.0013	-1.04812	0.0233	-0.689107	0.0109
43	Herb		C3					-1.07197	0.0043	-1.34205	0.0084	-0.904218	0.009
43	Herb		C3					-1.4418	0.002	-1.65511	0.0075	-1.02188	0.0047
43	Herb		C3					-1.66609	0.0053	-2.05591	0.0072	-1.37743	0.0042
43	Herb		C3					-1.73712	0.0027	-1.99283	0.0081	-1.54477	0.0048
43	Herb		C3					-0.437417	0.004	-0.498907	0.0027	-0.418044	0.0006
43	Herb		C3					-0.827577	0.0045	-0.860332	0.007	-0.893633	0.0001
43	Herb		C3					-0.960766	0.002	-1.31817	0.0002	-1.0899	0
43	Herb		C3					-1.31159	0.0056	-1.36776	0.0083	-1.37634	0
43	Herb		C3					-1.21876	0.0016	-1.62393	0.0003	-1.55471	0.0093
43	Herb		C3					-1.67888	0.0067	-2.14946	0.0008	-1.88882	0.0002
44	Shrub	Moderate	C3			-0.184991	0.0019	-0.451637	0.003	-0.251314	0.0054
45	Tree		C3					-0.787018	0.0078	-0.59643	0.0027	-0.573556	0.0021
45	Tree		C3					-1.70595	0.0331	-2.60588	0.0763	-1.8831	0.0163
45	Tree		C3					-0.408635	0.0014	-0.319869	0.0017	-0.143444	0.0015
45	Tree		C3					-1.57217	0.0036	-2.01208	0.0422	-1.65617	0.0213
46	Shrub	Mild	C3					-0.233796	0.0011			-0.429333	0.0007
46	Shrub	Moderate	C3					-0.356839	0.0013			-0.794846	0.0007
46	Shrub	Severe	C3					-0.638538	0.0023			-1.33123	0.0025
46	Shrub	Mild	C3					-0.0592367	0.0002			-0.250834	0.0002
46	Shrub	Moderate	C3					-0.295995	0.0008			-0.595548	0.0016
46	Shrub	Severe	C3					-0.691841	0.0016			-1.19006	0.0071
46	Shrub	Mild	C3					-0.0398558	0.0001			-0.330687	0.0001
46	Shrub	Moderate	C3					-0.37303	0.0004			-0.760192	0.0014
46	Shrub	Severe	C3					-0.581215	0.0006			-1.13688	0.0011
46	Shrub	Mild	C3					0	0.0013			-0.284406	0.0014
46	Shrub	Moderate	C3					-0.327256	0.0016			-0.691742	0.0008
46	Shrub	Severe	C3					-0.559616	0.0015			-1.12425	0.0036
46	Shrub	Mild	C3					-0.0389154	0.0009			-0.215946	0.0008
46	Shrub	Moderate	C3					-0.380959	0.0008			-0.653803	0.0008
46	Shrub	Severe	C3					-0.596219	0.0006			-1.15643	0.0009
47	Shrub	Mild	C3			-0.0999148	0.0003	-0.0756663	0.0016	-0.341061	0.0046	-0.324776	0.0052
47	Shrub	Moderate	C3			-0.200433	0.0005	-0.344602	0.0028	-0.849207	0.008	-0.744883	0.0078
47	Shrub	Severe	C3			-0.360038	0.0004	-0.81804	0.003	-1.25635	0.006	-1.11556	0.0154
48	Herb	Mild	C3					-0.475782	0.0048	-0.66624	0.0089	-0.55111	0.0158
48	Herb	Moderate	C3					-1.22057	0.0382	-1.38994	0.0063	-1.17922	0.0023
48	Herb	Severe	C3					-1.67755	0.0967	-1.7224	0.0519	-1.45953	0.0513
48	Herb	Mild	C3					-0.646896	0.0091	-1.16804	0.012	-0.98876	0.0085
48	Herb	Moderate	C3					-2.12422	0.0913	-2.23197	0.085	-1.92597	0.0285
48	Herb	Severe	C3					-2.47314	0.0991	-1.83793	0.0097	-1.59066	0.006
49	Tree	Mild	C3					-0.0696399	0.0009	-0.594173	0	-0.180521	0.0087
49	Tree	Moderate	C3					-1.03351	0.0024	-1.33213	0	-0.660648	0.0101
49	Tree	Severe	C3					-1.34697	0.0015	-1.75159	0	-1.08964	0.0083
50	Herb	Mild	C3			0.013529	0.0001	-0.0628479	0.0063
50	Herb	Moderate	C3			-0.0148659	0.0004	-0.15924	0.0082
50	Herb	Severe	C3			-0.453121	0.0002	-0.15924	0.0054
50	Herb	Severe	C3			-0.784606	0.0003	-0.233348	0.0049
50	Herb	Mild	C3			0.0178258	0.0004	-0.472156	0.0075
50	Herb	Moderate	C3			-0.0995157	0.0006	-1.22755	0.0096
50	Herb	Severe	C3			-0.918091	0.0005	-2.28658	0.0651
50	Herb	Mild	C3			-0.0119243	0.0014	-0.300952	0.011
50	Herb	Moderate	C3			-0.0119243	0.0011	-0.42256	0.0058
50	Herb	Severe	C3			-0.960914	0.0008	-0.551177	0.0071
50	Herb	Severe	C3			-1.05848	0.0098	-2.01915	0.011
50	Herb	Mild	C3			-0.0494801	0.0022	-0.804841	0.0152
50	Herb	Moderate	C3			-0.187854	0.0028	-1.17228	0.0275
50	Herb	Severe	C3			-0.683994	0.0031	-1.74622	0.0119
50	Herb	Severe	C3			-0.672669	0.0048	-1.90855	0.0062
51	Tree	Mild	C3					0.0847965	0.0119	-0.0237849	0.0197	-0.0313505	0.0118
51	Tree	Moderate	C3					-0.196582	0.0132	-0.18104	0.0151	-0.0903841	0.007
51	Tree	Severe	C3					-0.80872	0.0108	-0.920037	0.0219	-0.660357	0.0126
51	Tree	Mild	C3					-0.0793367	0.014	-0.0193347	0.0125	0.0602189	0.0136
51	Tree	Moderate	C3					-0.255439	0.0098	-0.104179	0.012	-0.109199	0.0135
51	Tree	Severe	C3					-0.710242	0.0154	-0.839527	0.0088	-0.509677	0.0181
51	Tree	Mild	C3					0.0777266	0.0204	-0.00947874	0.0104	-0.098192	0.0127
51	Tree	Moderate	C3					-0.138916	0.0207	-0.074108	0.0063	-0.189542	0.0121
51	Tree	Severe	C3					-0.812812	0.0182	-0.970995	0.0249	-0.556204	0.0132
51	Tree	Mild	C3					-0.153165	0.0138	0	0.008	-0.074108	0.0107
51	Tree	Moderate	C3					-0.348677	0.019	-0.165435	0.008	-0.224768	0.0105
51	Tree	Severe	C3					-0.829218	0.0203	-0.679381	0.0057	-0.5861	0.0122
52	Herb	Moderate	C3					-0.806088	0.0094			-0.554501	0.0053
52	Herb	Moderate	C3					-0.0576656	0.0017			-0.629125	0.006
53	Herb		C3					-0.491989	0.0057			-1.20015	0.0058
53	Herb		C3					-0.445868	0.0059			-0.86404	0.0042
53	Herb		C3					-0.417959	0.0067			-0.999131	0.0057
53	Herb		C3					-0.08183	0.0049			-1.24798	0.0086
53	Herb		C3					-0.0438026	0.0043			-1.063	0.0066
53	Herb		C3					0.200021	0.0054			-1.19018	0.0064
54	Herb	Moderate	C3					-1.15577	0.0058			-0.685901	0.0039
54	Herb	Moderate	C3					-0.672944	0.0044			-1.04345	0.0041
55	Herb	Moderate	C3					-0.472818	0.0127	-0.108481	0.0044	-0.0145675	0
56	Herb	Severe	C3	0.76958	0.0293			-0.074108	0.0044	-0.0186225	0.0019	0.136576	0.0028
56	Herb	Severe	C3	0.823767	0.0327			-0.0152675	0.0009	-0.168097	0.001	0	0.0011
56	Herb	Severe	C3	2.45325	0.0158			-1.15539	0.0119	-2.33995	0.0053	-1.80589	0.0117
56	Herb	Severe	C3	1.49165	0.0148			-0.127833	0.0031	-0.146183	0.0069	0.0162078	0.0012
56	Herb	Severe	C3	0.830931	0.0055			-0.213259	0.0024	-0.246928	0.0387	-0.345206	0.0062
56	Herb	Severe	C3	0.209562	0.0148			-0.308473	0.002	-0.24541	0.0061	0.0286553	0.0038
56	Herb	Severe	C3	2.16323	0.0289			-0.950416	0.0133	-2.42406	0.0601	-2.04975	0.0357
56	Herb	Severe	C3	1.3293	0.0197			-0.138328	0.0055	-0.676053	0.0024	-0.744883	0.0096
57	Shrub		C3			-0.162066	0.0007	0.141079	0.0003	-0.00730819	0.001	-0.235566	0.0007
57	Shrub		C3			-0.615901	0.0054	-0.839751	0.0007	-1.52455	0.0005	-1.79547	0.0007
57	Shrub		C3			-0.201521	0.0004	-0.110589	0	-0.0556513	0	0.0398459	0
57	Shrub		C3			-0.755139	0.0027	-1.69023	0.0166	-2.05635	0.0176	-2.22442	0.0218
57	Shrub		C3			-0.151751	0.0005	-0.0383609	0.0102	-0.26504	0.0021	-0.234572	0.0021
57	Shrub		C3			-0.632914	0.0012	-0.731508	0.0118	-1.23236	0.0085	-1.51	0.0039
57	Shrub		C3			-0.188202	0.0006	-0.11614	0.0021	-0.76214	0.0164	0.047856	0.0081
57	Shrub		C3			-0.787589	0.0021	-1.58775	0.0286	-1.9951	0.0161	-2.16538	0.0227
58	Herb		C4	0.510826	0.0014			-0.893156	0.0042	-1.23579	0.0052
58	Herb		C4	0.637926	0.0021			-1.23357	0.007	-1.41227	0.0068
58	Herb		C4	0.580282	0.0016			-2.89999	0.0133	-2.68085	0.0034
58	Herb		C4	0.510826	0.0014			-0.789291	0.0024	-1.08287	0.0036
58	Herb		C4	0.637926	0.0021			-1.7641	0.0155	-1.15391	0.0086
58	Herb		C4	0.574759	0.0016			-3.29185	0.0365	-2.5645	0.0042
58	Herb		C4	0.499349	0.0011			-0.904715	0.0049	-1.22738	0.0049
58	Herb		C4	0.639509	0.0017			-1.24841	0.0068	-1.36674	0.0071
58	Herb		C4	0.574759	0.0016			-2.97639	0.0124	-2.63116	0.005
58	Herb		C4	0.499349	0.0011			-0.787139	0.0024	-1.09363	0.0034
58	Herb		C4	0.639509	0.0017			-1.75956	0.0148	-1.14307	0.0072
59	Tree		C3	0.22544	0.0005	0.0236697	0.0001	0.10583	0.0038	-0.140582	0.0299
59	Tree		C3	0.770534	0.0006	-0.199474	0.0002	-1.05268	0.0021	-2.16496	0.0066
59	Tree		C3	0.327848	0.0015	-0.0268865	0.0001	-0.144526	0.0046	-1.16315	0.0436
59	Tree		C3	0.784475	0.0001	-0.208261	0.0002	-0.466553	0.0046	-3.46574	0.0731
59	Tree		C3	0.131709	0.0019	-0.00116618	0	-0.429094	0.0047	-1.64866	0.0186
59	Tree		C3	0.547055	0.0021	-0.153374	0	-0.78919	0.0071	-2.34181	0.0311
59	Tree		C3	0.313852	0.0004	0.0023753	0.0001	-0.575282	0.0028	-2.04307	0.0441
59	Tree		C3	0.730326	0.0004	-0.276253	0.0003	-1.00809	0.0027	-2.73622	0.003
59	Tree		C3	0.272867	0.0006	0.0447133	0.0001	-0.850151	0.0074	-2.18605	0.0202
59	Tree		C3	1.00025	0.0009	-0.330713	0.002	-1.20683	0.0013	-2.29141	0.0333
59	Tree		C3	0.402224	0.0016	-0.0800427	0.0002	-0.609997	0.0137	-1.80915	0.0173
59	Tree		C3	0.749766	0.0016	-0.265399	0.0024	-0.846977	0.0024	-3.65498	0.0201
60	Herb		C4					-0.425832	0.0037	-1.14377	0.0028	-1.0059	0.0025
60	Herb		C4					-0.375136	0.0056	-0.287682	0.0055	-0.493171	0.0009
60	Herb		C3					-0.273293	0.0022	-0.558799	0.004	-0.353529	0.001
60	Herb		C3					-0.526636	0.0133	-0.289973	0.0021	-0.263878	0.0004
61	Herb		C3					-0.506317	0.003	-1.07241	0.0087
61	Herb		C3					-1.10197	0.0035	-1.82504	0.0121
61	Herb		C3					-1.6171	0.0059	-1.35301	0.0343
61	Herb		C3					-0.558055	0.001	-0.257829	0.0364
62	Shrub		C3	0.227851	0.0028	-0.0276152	0.0045	-0.324346	0.0025	-1.55725	0.0051
62	Shrub		C3	0.562464	0.0014	-0.0143699	0.0041	-1.04412	0.0025	-3.60928	0.0051
62	Shrub		C3	0.691331	0.0017	-0.069827	0.0038	-1.89712	0.0025	-3.84972	0.0051
63	Liana	Moderate	C3					-0.206614	0.0056	-0.595983	0.0572	-0.496437	0.044
63	Liana	Moderate	C3					-1.08654	0.0246	-1.86322	0.0547	-1.64866	0.0465
63	Liana	Moderate	C3					-0.412845	0.0038	-0.371564	0.0652	-0.336472	0.0641
63	Liana	Moderate	C3					-0.194822	0.003	-1.45668	0.23012	-0.146603	0.0341
63	Liana	Moderate	C3					-0.288051	0.0049	-0.334006	0.0399	-0.310155	0.0407
63	Liana	Moderate	C3					-0.674518	0.0027	-0.815365	0.0621	-0.693147	0.0571
63	Liana	Moderate	C3					-0.38309	0.0025	-0.559616	0.0546	-0.470004	0.0445
63	Liana	Moderate	C3					-0.583226	0.0153	-1.35455	0.0681	-1.28093	0.0474
64	Herb	Severe	C3			-0.747214	0.0005	-0.496437	0.0011	-0.271934	0.0002	-0.636687	0.0007
65	Herb		C3					-0.933312	0.0033	-1.14504	0.0081
65	Herb		C3					-1.97763	0.0026	-1.96263	0.0032
65	Herb		C3					-0.333134	0.0024	-0.475695	0.0052
65	Herb		C3					-1.35122	0.0019	-1.95259	0.0056
66	Herb		C3			-0.337944	0.0009	-0.192126	0.0006	-0.329238	0.0063
66	Herb		C3			-0.485204	0.001	-0.357886	0.0009	-1.00299	0.0194
66	Herb		C3			-0.35632	0.0008	-0.282232	0.0007	-0.538997	0.0102
66	Herb		C3			-0.469759	0.0009	-0.478302	0.001	-1.67131	0.0736
67	Tree	Severe	C3					-0.325649	0.173			-0.493731	0.067
67	Tree	Severe	C3					-1.652	0.0103			-0.99924	0.0288
67	Tree	Severe	C3					-0.532862	0.0756			-0.81093	0.0375
68	Herb		C3					0.234401	0.0119	-0.462493
68	Herb		C3					0.0639487	0.0112	-0.750175
68	Herb		C3					-0.0990909	0.0163	-0.901981
68	Herb		C3					-0.226688	0.0195	-1.10752
68	Herb		C3					-0.532465	0.0095	-1.4253
68	Herb		C3					-0.810816	0.0196	-1.70393
68	Herb		C3					-1.14894	0.0257	-2.2238
68	Herb		C3					-1.82061	0.0647	-2.80254
69	Herb		C3					-0.451542	0.1567			-0.327573	0.0353
69	Herb		C3					-0.0463098	0.1095			-0.205444	0.0775
69	Herb		C3					-0.141616	0.1359			-0.27201	0.1003
70	Herb		C3			-0.356831	0.0005	-2.08308	0.0056
71	Herb		C3					-0.160951	0.0429	-0.235652	0.1335
71	Herb		C3					-1.25181	0.0847	-0.730555	0.0533
71	Herb		C3					-0.530423	0.0237	-1.22038	0.1366
71	Herb		C3					-1.68305	0.4253	-0.9551	0.1535
71	Herb		C3					-0.084015	0.0203	-0.0322136	0.0244
71	Herb		C3					-1.95821	0.2874	-1.66332	0.2099
71	Herb		C3					-0.0961439	0.0167	-0.52496	0.0365
71	Herb		C3					-0.736376	0.1449	-0.737599	0.1755
71	Herb		C3					-1.50219	0.6602	-0.795873	0.1876
71	Herb		C3					-0.164755	0.0104	-0.515507	0.0227
71	Herb		C3					-0.906419	0.0736	-0.784714	0.0587
71	Herb		C3					-0.382774	0.0268	-0.310155	0.023
71	Herb		C3					-0.320724	0.0905	-0.153656	0.0621
71	Herb		C3					-0.276132	0.0737	-0.154876	0.1029
71	Herb		C3					-0.721585	0.1347	-1.15634	0.3232
71	Herb		C3					-0.211309	0.037	-0.0407388	0.023
71	Herb		C3					-1.47213	0.3886	-0.495194	0.0442
71	Herb		C3					-0.0585533	0.0271	-0.0299342	0.0205
71	Herb		C3					-1.67984	0.12641	-1.10758	0.2389
71	Herb		C3					-0.354194	0.0168	-0.382457	0.0089
71	Herb		C3					-0.350861	0.26	-0.217603	0.0896
71	Herb		C3					-1.48018	0.14404	-0.830203	0.1719
71	Herb		C3					-0.487358	0.0438	-0.411296	0.0089
72	Shrub		C3	0.364794	0.0011	-0.189925	0.0015	-1.02674	0.0095	-0.786291	0.011	-0.557271	0.0065
72	Shrub		C3	0.415893	0.0013	-0.270207	0.0004	-1.12039	0.0178	-1.21343	0.0267	-1.01314	0.0153
72	Shrub		C3	0.355455	0	-0.442166	0.0002	-2.13605	0			-2.6632	0.0025
72	Shrub		C3	0.40831	0.0031	-0.240827	0	-0.784384	0.0513	-0.633509	0.054	-0.629465	0.0485
72	Shrub		C3	0.715463	0	-0.0972238	0	-1.71835	0.0226	-1.83361	0.0166	-1.74687	0.0283
73	Tree	Moderate	C3					-0.0129872	0.001	-0.657472	0.0117	-0.598638	0.0071
73	Tree	Severe	C3					-1.29157	0.0005	-2.4624	0.0082	-2.19612	0.0038
73	Tree	Moderate	C3					-0.238411	0.0005	-0.779688	0.0045	-0.490113	0.0023
73	Tree	Severe	C3					-1.26803	0.0036	-2.23497	0.0027	-1.62176	0.0011
73	Tree	Moderate	C3					-0.655168	0.0094	-1.16868	0.0211	-0.772136	0.0237
73	Tree	Severe	C3					-1.96381	0.001	-3.08068	0.007	-2.74021	0.004
73	Tree	Moderate	C3					-1.16222	0.0065	-2.46149	0.0022	-1.9217	0.0017
73	Tree	Severe	C3					-2.00766	0.0255			-2.69163	0.0017
74	Herb		C4	0.040328	0.0024			-0.807634	0.0009	-0.611365	0.0001	-0.352821	0.0027
74	Herb		C4	1.79397	0.0002			-2.33799	0.0056	-2.08024	0.0003	-1.41306	0.0013
75	Herb	Moderate	C4			-0.0943107	0.0027	-0.164068	0	-0.277211	0.003
75	Herb	Severe	C4			-0.177931	0	-0.40876	0.0106	-0.425399	0.0093
75	Herb	Severe	C4			-0.632993	0.0037	-1.18443	0.0139	-1.64516	0.0307
75	Herb	Severe	C4			-1.08176	0.0123	-2.53897	0.3115	-2.21047	0.0016
75	Herb	Moderate	C4			-0.161042	0	-0.276987	0	-0.354316	0.0048
75	Herb	Severe	C4			-0.206944	0.0009	-0.472156	0.003	-0.704785	0.0039
75	Herb	Severe	C4			-0.223144	0.0012	-0.600774	0.0063	-1.15558	0.0015
75	Herb	Severe	C4			-1.10365	0.0086	-2.25533	0	-2.20803	0.0015
76	Shrub	Moderate	C3					-0.309983	0.0005	-0.0082988	0.0001	-0.415279	0.0005
76	Shrub	Severe	C3					-1.09484	0.0015	-0.0953102	0.0001	-1.07697	0.0021
76	Shrub	Severe	C3					-1.84854	0.0267	-0.104443	0.0001	-1.21708	0.0019
76	Shrub	Moderate	C3					-0.326397	0.0001	-0.0414997	0.0001	-0.414837	0.0008
76	Shrub	Severe	C3					-1.47023	0.0028	-0.0847965	0.0001	-0.671006	0.0015
76	Shrub	Severe	C3					-2.24599	0.0383	-0.158224	0.0001	-0.896586	0.0002
77	Herb		C3			-0.0361727	0.0004	-0.0730251	0.0017	-0.260373	0.0012	-0.203193	0.0018
77	Herb		C3			-0.0596383	0.0004	-0.430783	0.0026	-0.408793	0.0025	-0.253836	0.0011
77	Herb		C3			-0.229744	0.0005	-0.817466	0.0028	-1.10528	0.0022	-1.17992	0.0127
78	Herb		C4			-0.068634	0	-0.378066	0.0017	-0.575364	0.011	-0.380464	0.0024
78	Herb		C4			-0.00305967	0.0001	-0.0941133	0.0006	-0.139146	0.0048	-0.0956481	0.0047
79	Tree	Moderate	C3			-0.0747882	0.0001	-0.220644	0.0007	-0.271019	0.0048	-0.117783	0.001
79	Tree	Severe	C3			-0.105647	0.0001	-1.03923	0.0024	-0.803035	0.0049	-0.357609	0.0013
79	Tree	Moderate	C3			-0.0436396	0.0001	-0.227217	0.0017	-0.1415	0.0024	-0.16046	0.0005
79	Tree	Severe	C3			-0.0753734	0.0001	-1.07451	0.0023	-0.80781	0.0059	-0.495667	0.0008
79	Tree	Moderate	C3			-0.0698638	0.0001	-0.207639	0.0034	-0.155241	0.0022	-0.124103	0.0007
79	Tree	Severe	C3			-0.0567609	0	-1.20658	0.0016	-0.983884	0.0079	-0.529568	0.0008
80	Herb		C3					-0.232252	0.0004	-0.470004	0.0012	-0.253659	0.002
80	Herb		C3					-0.10372	0.0002	-0.513874	0.0008	-0.112795	0.0027
80	Herb		C3					-0.187516	0.0005	-0.810693	0.0011	0.0854336	0.0019
80	Herb		C3					-0.15324	0.0002	-0.389681	0.0004	-0.205852	0.0012
80	Herb		C3					-0.438802	0.0041	-0.853667	0.001	-0.365542	0.0094
80	Herb		C3					-0.105868	0.0053	-0.913028	0.0005	-0.530057	0.0006
80	Herb		C3					-0.358134	0.0023	-1.00493	0.0013	-0.34468	0.0003
80	Herb		C3					-0.161268	0.0034	-0.633515	0.0037	-0.14501	0.0013
80	Herb		C3					-1.53788	0.0114	-0.591126	0.0009	-0.149261	0.0014
80	Herb		C3					-0.486226	0.0076	-0.307001	0.0022	-0.218089	0.0006
80	Herb		C3					-0.793393	0.0048	-0.555224	0.0016	0.130478	0.0003
80	Herb		C3					-1.17772	0.0051	-0.541846	0.0003	-0.0608417	0.0014
81	Herb	Moderate	C3					-0.426505	0.0012	-0.367725	0.0011	-0.343539	0.0018
81	Herb	Moderate	C3					-0.482354	0.0007	-0.309605	0.0007	-0.352746	0.0005
81	Herb	Moderate	C3					-0.804587	0.0007	-0.556967	0.001	-0.618339	0.0014
81	Herb	Moderate	C3					-0.732315	0.001	-1.63413	0.0083	-0.613017	0.0012
82	Tree		C3					-0.29267	0.0013	-0.201941	0.0043	-0.230579	0.0001
82	Tree		C3					-0.31667	0.0002	-0.0229895	0.0002	-0.0105343	0.0001
82	Tree		C3					-1.02857	0.0007	-1.08826	0.0003	-0.911629	0.0014
82	Tree		C3					-0.146224	0.0029	0.112569	0.0019	0.162287	0.0013
82	Tree		C3					-1.66743	0	-1.94679	0	-1.69235	0.0001
82	Tree		C3					-0.451025	0.0004	-0.474991	0.0026	-0.270588	0.0023
82	Tree		C3					-1.568	0.0004	-2.12727	0.0016	-1.75418	0.0104
82	Tree		C3					-0.518228	0.0057	-0.822218	0.0116	-0.548805	0.0108
83	Tree		C3					-1.24966	0.0027	-0.919228	0.0021
83	Tree		C3					-0.606136	0.0027	-0.622396	0.0018
83	Tree		C3					-0.993347	0.0025	-1.73754	0.0049
84	Herb	Moderate	C3					-0.347054	0.0046	-0.731862	0.0089	-0.943198	0.0049
84	Herb	Moderate	C3					-1.09134	0.0076	-1.47759	0.0094	-1.48102	0.021
85	Herb	Mild	C3					-0.0355909	0.0013	-0.0789884	0.0029	-0.350014	0.0006
85	Herb	Moderate	C3					-0.19216	0.0015	-0.447475	0.0047	-0.759637	0.0008
85	Herb	Severe	C3					-0.805525	0.0042	-0.846033	0.0084	-1.07264	0.0016
85	Herb	Mild	C3					-0.0706176	0.0009	-0.150702	0.0025	-0.405465	0.0007
85	Herb	Moderate	C3					-1.0717	0.0053	-1.15018	0.0097	-1.0033	0.0016
85	Herb	Severe	C3					-2.541	0.067	-1.55156	0.0203	-2.20495	0.0169
86	Shrub	Mild	C3					-0.347401	0.0033			-0.482798	0.0009
86	Shrub	Moderate	C3					-0.91765	0.0026			-1.09397	0.0012
86	Shrub	Severe	C3					-1.66532	0.0607			-1.64094	0.0083
86	Shrub	Mild	C3					-0.389014	0.0017			-0.454369	0.0004
86	Shrub	Moderate	C3					-0.940273	0.0132			-1.04982	0.006
86	Shrub	Severe	C3					-1.77112	0.0104			-1.61704	0.0031
86	Shrub	Mild	C3					-0.461176	0.0125			-0.447419	0.0006
86	Shrub	Moderate	C3					-0.939968	0.0078			-1.06304	0.0023
86	Shrub	Severe	C3					-1.61438	0.0192			-1.64922	0.0035
86	Shrub	Mild	C3					-0.428812	0.0034			-0.651277	0.0004
86	Shrub	Moderate	C3					-0.935709	0.0101			-1.09723	0.0011
86	Shrub	Severe	C3					-1.62494	0.0345			-1.70337	0.0067
86	Shrub	Mild	C3					-0.635482	0.0086			-0.648322	0.0014
86	Shrub	Moderate	C3					-1.12358	0.0102			-1.11887	0.0027
86	Shrub	Severe	C3					-1.72808	0.0746			-1.91349	0.025
87	Herb	Severe	C3			-0.23713	0.0005	-1.03189	0.012	-1.59601	0.0324
88	Herb	Mild	C3					-0.166604	0.0006	-0.302702	0.0019
88	Herb	Moderate	C3					-0.554678	0.002	-1.22628	0.0049
88	Herb	Severe	C3					-1.70006	0.002	-3.03402	0.0069
88	Herb	Mild	C3					-0.0161729	0.0007	-0.129831	0.0013
88	Herb	Moderate	C3					-0.227162	0.0011	-0.822979	0.0016
88	Herb	Severe	C3					-1.10882	0.0011	-2.14417	0.0017
89	Herb		C4					-1.28592	0.0932
89	Herb		C4					-1.09047	0.0589
90	Tree	Mild	C3					-0.193191	0.0022	-0.644198	0.0024	-0.440503	0.0053
90	Tree	Moderate	C3					-0.278713	0.0042	-0.76597	0.0043	-0.898486	0.009
90	Tree	Severe	C3					-0.441232	0.0048	-1.05605	0.0032	-0.841328	0.0135
90	Tree	Mild	C3					-0.226313	0.002	0.0650229	0.0004	-0.386201	0.0012
90	Tree	Moderate	C3					-0.865393	0.0128	-1.6776	0.0248	-1.28414	0.0199
90	Tree	Severe	C3					-0.937075	0.0071	-1.55171	0.041	-1.44036	0.0218
91	Tree		C3	0.251314	0.0011			-0.589124	0.0162	-0.301714	0.0136
91	Tree		C3	0.274437	0.0047			-0.0680976	0.0099	-0.112569	0.0142
92	Tree		C3					-1.91312	0.0174	-3.11153	0.011	-2.43458	0.0236
93	Herb	Moderate	C3					-0.0764704	0.0023	-0.0800427	0.0086	-0.0279956	0.0041
93	Herb	Severe	C3					-0.203401	0.0048	-0.167054	0.0073	-0.0864538	0.0044
93	Herb	Moderate	C3					-0.197168	0.0039	-0.442569	0.0177	-0.35123	0.0113
93	Herb	Severe	C3					-0.184429	0.0036	-0.528643	0.02	-0.456088	0.0128
93	Herb	Moderate	C3					-0.208755	0.003	-0.347054	0.0077	-0.168024	0.005
93	Herb	Severe	C3					-0.394654	0.0045	-0.670841	0.0138	-0.450462	0.0078
93	Herb	Moderate	C3					-0.667075	0.0136	-0.71784	0.014	-0.582799	0.0097
93	Herb	Severe	C3					-1.31354	0.0239	-1.38143	0.0127	-1.11542	0.0073
93	Herb	Moderate	C3					-1.00184	0.0872	-0.515466	0.0114	-0.52996	0.0085
94	Tree		C3					-0.640175	0.0074	-0.626456	0.016	-0.537797	0.0076
94	Tree		C3					-0.501681	0.0087	-0.490118	0.0136	-0.425046	0.0087
94	Tree		C3					-0.442358	0.0084	-0.585082	0.0149	-0.456694	0.009
94	Tree		C3					-0.426552	0.0083	-0.674	0.0138	-0.440137	0.0091
94	Tree		C3					-0.422405	0.0077	-0.589861	0.0129	-0.416691	0.0083
94	Tree		C3					-0.427184	0.008	-0.580175	0.0143	-0.449251	0.0084
95	Tree		C3			-0.0702924	0.0066	-0.720467	0.0137	-1.51771	0.0772	-0.920592	0.0372
96	Tree		C3					-2.45287	0.0589	-2.60385	0.294
96	Tree		C3					-3.3932	0.1233	-2.83986	0.3214
96	Tree		C3					-0.76653	0.4008	-0.502826	0.1934
97	Herb		C3	0.316356	0.0009			-0.461346	0.0063	-0.218156	0.004	-0.275931	0.0115
97	Herb		C3	0.489683	0.0048			-0.132458	0.0044	-0.189242	0.0015	-0.184512	0.0058
97	Herb		C3	0.14699	0.0027			-0.415764	0.0035	-0.270684	0.0025	-0.277632	0.0097
97	Herb		C3	0.286572	0.0008			-0.292525	0.0005	-0.164201	0.0123	-0.486133	0.0045
97	Herb		C3	0.507335	0.0014			-0.375739	0.001	-0.113195	0.0066	-0.172345	0.0102
97	Herb		C3	0.225461	0.0021			-0.390866	0.0018	-0.327361	0.0054	-0.652692	0.0039
97	Herb		C3	0.392562	0.0009			-0.192766	0.0006	-0.166235	0.0023	-0.273916	0.005
98	Herb	Severe	C3					-0.0894066	0.0009	-0.0208341	0.0039	-0.140637	0.0029
98	Herb	Severe	C3					-0.243126	0.0024	-0.438913	0.0007	-0.167488	0.0004
98	Herb	Severe	C3					-0.298143	0.0053	-0.212436	0.0114	-0.360387	0.0038
98	Herb	Severe	C3					-0.106768	0.0007	-0.0695069	0.0025	-0.10742	0.0009
98	Herb	Severe	C3					-0.235457	0.0005	-0.634389	0.0019	-0.359161	0.0002
98	Herb	Severe	C3					-0.132351	0.001	-0.350775	0.0034	-0.245335	0.0012
99	Herb		C3					-0.793316	0.0013	-0.956651	0.0015	-1.24093	0.0001
99	Herb		C3					-1.27175	0.0036	-1.77341	0	-1.94321	0.0047
100	Tree	Severe	C3					-0.171936	0.0037	-0.275182	0.0224	-0.188711	0.0106
100	Tree	Severe	C3					-0.420906	0.003	-0.533215	0.0177	-0.383683	0.0082
100	Tree	Severe	C3					-0.296182	0.0023	-0.412738	0.0064	-0.280462	0.0041
100	Tree	Severe	C3					-0.177845	0.0047	-0.369634	0.006	-0.32142	0.0029
100	Tree	Severe	C3					-0.207312	0.0087	-0.193017	0.0227	-0.155935	0.014
100	Tree	Severe	C3					-0.0707625	0.0071	-0.0310446	0.018	-0.0426504	0.007
101	Tree		C3					0.0457222	0.0005	-0.241162	0.0049	-0.114247	0.0012
101	Tree		C3					-0.128712	0.0002	-0.427918	0.001	-0.194156	0.0002
101	Tree		C3					-0.332819	0.003	-0.983457	0.0148	-0.699378	0.0071
101	Tree		C3					-0.28246	0.0003	-0.924189	0.0033	-0.489133	0.001
102	Shrub	Mild	C3	0.902025	0.0048			-0.23601	0.002	-0.276684	0.0034	-0.19671	0.0019
102	Shrub	Moderate	C3	1.35974	0.0019			-0.507045	0.0027	-0.417384	0.0022	-0.498991	0.0013
102	Shrub	Severe	C3	1.6009	0.0019			-1.18707	0.0026	-0.66051	0.0032	-1.05297	0.0012
103	Shrub	Severe	C3					-0.968526	0.0058	-1.21496	0.0149
103	Shrub	Severe	C3					-1.91837	0.0026	-2.32506	0.0099
103	Shrub	Severe	C3					-0.517582	0.0011	-0.62438	0.0032
103	Shrub	Severe	C3					-1.03964	0.0042	-1.08829	0.0077
103	Shrub	Severe	C3					-1.54549	0.0082	-2.737	0.0246
103	Shrub	Severe	C3					-2.15339	0.0299	-2.31791	0.0073
103	Shrub	Severe	C3					-0.346898	0.0009	-0.760072	0.0037
103	Shrub	Severe	C3					-1.24432	0.0072	-2.00851	0.013
103	Shrub	Severe	C3					-0.558626	0.0045	-1.35885	0.0091
103	Shrub	Severe	C3					-1.60944	0.0084	-1.76738	0.0069
104	Shrub		C3	1.49165	0.0053	-0.0410941	0.0001	-1.19788	0.0055	-1.59393	0.0091	-1.18581	0.0069
105	Herb		C3			-0.292647	0.0048	-2.59027	0.1359	-2.78383	0.0493
106	Herb	Mild	C3					-0.150262	0.0001	-0.349015	0.0004	-0.153521	0.0004
106	Herb	Moderate	C3					-0.309093	0.0001	-0.630026	0.0008	-0.363535	0.0006
106	Herb	Severe	C3					-0.534727	0.0001	-0.736569	0.0007	-0.532898	0.0005
107	Shrub		C3	1.85494	0.0671			-1.93682	0.0935	-1.95947	0.0532	-1.7302	0.0399
107	Shrub		C3	2.03393	0.0533			-1.21084	0.0823	-1.61151	0.0586	-1.32014	0.0537
108	Herb	Mild	C3	0.208633	0.0254			-0.261405	0.0068	-0.475719	0.0464
108	Herb	Moderate	C3	0.381178	0.0159			-0.596104	0.0166	-1.0526	0.0512
108	Herb	Severe	C3	0.698958	0.0197			-2.58561	0.0313	-3.22046	0.0033
108	Herb	Mild	C3	0.491266	0.0309			-0.371495	0.0174	-0.739534	0.0635
108	Herb	Moderate	C3	0.534002	0.0149			-0.73012	0.037	-1.26742	0.0484
108	Herb	Severe	C3	0.746954	0.0213			-2.72634	0.0209	-2.8885	0.0026
109	Shrub	Mild	C3	0.0565122	0.0014			-0.251314	0.001	-0.191894	0.0014	-0.187486	0.0013
109	Shrub	Moderate	C3	0.273041	0			-0.321766	0.0011	-0.353908	0.0023	-0.30249	0.0023
109	Shrub	Severe	C3	0.783158	0			-0.727596	0.0059	-0.859725	0.0024	-1.02737	0.0063
109	Shrub	Severe	C3	1.3202	0.0022			-1.00764	0.0035	-1.44252	0.0076	-1.29435	0.0052
109	Shrub	Severe	C3	1.94923	0.0042			-1.90954	0.0135	-2.0499	0.0188	-1.78	0.0144
109	Shrub	Severe	C3	2.40211	0.0011			-2.37955	0.0435	-2.60269	0.1027	-2.27102	0.0741
109	Shrub	Severe	C3	2.54872	0			-3.05345	0.1944	-2.87463	0.2006	-2.4543	0.1246
110	Herb		C3					-0.121026	0.001
110	Herb		C3					-0.155346	0.0057
110	Herb		C3					-0.409797	0.0038
110	Herb		C3					-0.400612	0.0167
110	Herb		C3					-0.470613	0.0022
110	Herb		C3					-1.11513	0.0741
110	Herb		C3					-0.127004	0.0009
110	Herb		C3					-0.174754	0.0037
110	Herb		C3					-0.220658	0.0022
110	Herb		C3					-0.620343	0.0018
110	Herb		C3					-0.394582	0.0025
110	Herb		C3					-0.967639	0.0277
111	Herb		C4			-0.094731	0	-0.364346	0.0002	-0.441551	0.0001	-0.416411	0.0001
111	Herb		C4			-0.1415	0	-0.531525	0.0003	-0.305572	0.0004	-0.197081	0.0002
111	Herb		C4			-0.157716	0	-0.641211	0.0006	-0.174742	0.0002	-0.0561619	0.0002
111	Herb		C4			-0.0401945	0	-0.331601	0.0003	-0.551682	0.001	-0.588613	0.0002
111	Herb		C4			-0.0962398	0	-0.458819	0.0006	-0.389717	0.0002	-0.345302	0.0001
111	Herb		C4			-0.147663	0	-0.613313	0.0003	-0.165792	0.0003	-0.0629378	0.0002
112	Herb		C4	0.536763	0.0057	-0.264051	0.0026	-0.435899	0.007	-0.126942	0.0007	-0.382295	0.0022
112	Herb		C4	0.693782	0.0045	-0.227278	0.0022	-0.25731	0.0059	-0.309825	0.0012	-0.293779	0.0008
112	Herb		C4	0.514438	0.0045	-0.260561	0.0024	-0.454907	0.0051	-0.181775	0.0008	-0.34162	0.0006
112	Herb		C4	0.708617	0.0013	-0.281957	0.0024	-0.286177	0.0042	-0.344452	0.0015	-0.21609	0.0009
113	Liana	Mild	C3			-0.00702853	0	-0.303569	0.0009	-0.979775	0.0019	-0.500358	0.0014
113	Liana	Moderate	C3			-0.0201006	0	-1.25167	0.0009	-2.54106	0.0039	-1.21361	0.0044
113	Liana	Severe	C3			-0.0425838	0	-3.72994	0.0007			-2.92149	0.0023
113	Liana	Mild	C3			0.00816146	0.0001	-0.366121	0.0006	-0.788284	0.0017	-0.359637	0.0028
113	Liana	Moderate	C3			-0.00467744	0.0001	-1.44411	0.0007	-2.39107	0.0037	-1.38751	0.0026
113	Liana	Severe	C3			-0.0584715	0.0001	-3.54417	0.0011	-3.03283	0.0033	-2.49102	0.0031
113	Liana	Mild	C3			0.00428025	0.0001	-0.105361	0.0003	-1.05928	0.0006	-0.474786	0.0006
113	Liana	Moderate	C3			-0.020182	0.0001	-1.6671	0.0007	-3.04178	0.0011	-1.58676	0.0007
114	Shrub	Mild	C3	0.23103	0.0008	-0.066707	0.0002	-0.388603	0.0005	-0.458941	0.0016
114	Shrub	Moderate	C3	0.431229	0.0019	-0.140551	0.0002	-0.831245	0.0005	-0.716428	0.0009
114	Shrub	Severe	C3	0.546483	0.0012	-0.209225	0.0008	-1.60463	0.0074	-0.90645	0.0016
114	Shrub	Mild	C3	0.300562	0.0038	-0.0476652	0.0002	-0.575335	0.0029	-0.630312	0.0042
114	Shrub	Moderate	C3	0.422605	0.0042	-0.103693	0.0004	-0.995066	0.0013	-1.66691	0.0555
114	Shrub	Severe	C3	0.652516	0.0039	-0.222756	0.0005	-1.58754	0.0119	-2.63199	0.2608
114	Tree	Mild	C3	0.11681	0.0059	-0.0458928	0.0005	-0.658282	0.0067	-0.421756	0.0064
114	Tree	Moderate	C3	0.296709	0.0066	-0.125371	0.0004	-1.53352	0.0035	-0.979811	0.0284
114	Tree	Severe	C3	0.495946	0.0073	-0.288204	0.0007	-2.68746	0.4928	-1.47187	0.0505
114	Tree	Mild	C3	0.532458	0.0146	-0.0589118	0.0002	-0.529911	0.0014	-1.07227	0.0013
114	Tree	Moderate	C3	0.539289	0.0105	-0.115591	0.0005	-1.26083	0.0125	-1.79084	0.0335
114	Tree	Severe	C3	0.697037	0.006	-0.215661	0.0003	-2.17713	0.0004	-2.72916	0.6775
114	Tree	Mild	C3	0.380708	0.0037	-0.160256	0.0004	-1.00297	0.0079	-1.07292	0.0326
114	Tree	Moderate	C3	0.698923	0.0038	-0.279566	0.0004	-1.56544	0.0014	-1.64347	0.0446
114	Tree	Severe	C3	0.985646	0.0041	-0.380489	0.0006	-2.33419	0.1204	-2.33661	0.202
114	Tree	Mild	C3	0.296738	0.0051	-0.0874585	0.0004	-0.627709	0.0038	-1.07014	0.0249
114	Tree	Moderate	C3	0.599599	0.0028	-0.250347	0.0004	-1.86188	0.1166	-2.19003	0.0022
114	Shrub	Mild	C3	0.512374	0.0022	-0.0979349	0.0003	-0.36419	0.0039	-0.492336	0.0025
114	Shrub	Moderate	C3	0.596513	0.002	-0.139962	0.0003	-0.739374	0.0033	-0.576826	0.0018
114	Shrub	Severe	C3	0.741355	0.0007	-0.21144	0.0003	-1.34677	0.0114	-0.872964	0.0036
114	Shrub	Mild	C3	0.460986	0.0067	-0.0739001	0.0005	-0.394665	0.0017	-0.830953	0.0014
114	Shrub	Moderate	C3	0.639014	0.0041	-0.157595	0.0001	-0.833158	0.0032	-1.52146	0.067
114	Shrub	Severe	C3	0.860895	0.003	-0.29079	0.0003	-1.4408	0.0077	-1.86671	0.0521
114	Tree	Mild	C3	0.20324	0.0047	-0.0518172	0.0002	-0.468588	0.0063	-0.395186	0.0044
114	Tree	Moderate	C3	0.468571	0.0047	-0.175937	0.0004	-1.11288	0.0025	-0.85297	0.0073
114	Tree	Severe	C3	0.83855	0.0044	-0.392488	0.0006	-2.26194	0.1835	-1.27877	0.0016
114	Tree	Mild	C3	0.487021	0.0143	-0.0570605	0.0004	-0.601725	0.0037	-0.75769	0.0108
114	Tree	Moderate	C3	0.574144	0.0055	-0.134248	0.0003	-1.04861	0.0082	-1.36784	0.0097
114	Tree	Severe	C3	0.771687	0.0044	-0.213748	0.0005	-1.70579	0.0151	-2.07299	0.1985
114	Tree	Mild	C3	0.48912	0.0057	-0.171	0.0004	-0.633845	0.0047	-0.738609	0.0056
114	Tree	Moderate	C3	0.761246	0.003	-0.350969	0.0013	-1.20496	0.0096	-1.36431	0.0022
114	Tree	Severe	C3	0.849696	0.0032	-0.497929	0.0007	-1.89493	0.0285	-2.04307	0.496
114	Tree	Mild	C3	0.5468	0.0032	-0.068008	0.0004	-0.627993	0.007	-0.690399	0.0086
114	Tree	Moderate	C3	0.687437	0.0037	-0.306092	0.0006	-1.7075	0.0606	-1.3197	0.0183
114	Tree	Severe	C3	1.01557	0.0037	-0.574398	0.0018	-2.47811	0.1202	-2.18084	0.116
114	Shrub	Mild	C3	0.259433	0.0005	-0.0485309	0.0002	-0.743155	0.0039	-0.721906	0.0007
114	Shrub	Moderate	C3	0.693164	0.003	-0.168388	0.0002	-1.11105	0.006	-0.823566	0.0003
114	Shrub	Severe	C3	0.790873	0.0023	-0.243195	0.0004	-1.43543	0.0121	-0.8923	0.0006
114	Shrub	Mild	C3	0.360103	0.0052	-0.0488585	0.0003	-0.632599	0.0028	-0.657615	0.0059
114	Shrub	Moderate	C3	0.707582	0.0011	-0.164361	0.0001	-1.07955	0.0008	-1.39943	0.0412
114	Shrub	Severe	C3	0.806984	0.0007	-0.301118	0.0004	-2.01887	0.0008	-1.94813	0.0883
114	Tree	Mild	C3	0.300493	0.0066	-0.0656416	0.0002	-0.516597	0.0095	-0.614835	0.0122
114	Tree	Moderate	C3	0.455734	0.0044	-0.137415	0.0003	-1.07338	0.021	-1.67434	0.0657
114	Tree	Severe	C3	0.833965	0.0032	-0.344178	0.0004	-2.43998	0.3642	-2.58282	0.2231
114	Tree	Mild	C3	0.343664	0.0067	-0.0686809	0.0005	-0.603306	0.0055	-1.27727	0.0216
114	Tree	Moderate	C3	0.546164	0.0064	-0.136071	0.0003	-1.55543	0.0153	-2.46278	0.0387
114	Tree	Severe	C3	0.753006	0.0033	-0.194798	0.0007	-3.35879	0.5318	-3.35389	0.8979
114	Tree	Mild	C3	0.399723	0.0045	-0.0993056	0.0007	-0.73989	0.0006	-0.971408	0.0056
114	Tree	Moderate	C3	0.681048	0.0041	-0.275267	0.0008	-1.17693	0.0088	-1.61577	0.0714
114	Tree	Severe	C3	0.836935	0.0037	-0.397502	0.0011	-2.15275	0.0517	-2.02123	0.1749
114	Tree	Mild	C3	0.543022	0.0058	-0.104231	0.0003	-0.694604	0.0107	-0.349268	0.0054
114	Tree	Moderate	C3	0.701139	0.0054	-0.268969	0.0005	-1.52501	0.0317	-0.80301	0.0155
114	Tree	Severe	C3	1.02997	0.0057	-0.602213	0.0021	-2.76095	0.2539	-1.87614	0.1457
114	Shrub	Mild	C3	0.271656	0.0022	-0.0757373	0.0002	-0.498008	0.003	-0.449644	0.0005
114	Shrub	Moderate	C3	0.458192	0.0014	-0.127311	0.0003	-0.890887	0.0055	-0.671895	0.0017
114	Shrub	Severe	C3	0.593282	0.0006	-0.19967	0.0002	-1.5349	0.0004	-0.8286	0.0015
114	Shrub	Mild	C3	0.357461	0.0059	-0.0554223	0.0002	-0.653347	0.0029	-1.07923	0.0059
114	Shrub	Moderate	C3	0.440832	0.0036	-0.138261	0.0002	-0.847454	0.0008	-2.03701	0.0332
114	Shrub	Severe	C3	0.636113	0.0018	-0.268699	0.0002	-1.62934	0.0182	-2.44349	0.1659
114	Tree	Mild	C3	0.283287	0.0049	-0.0565273	0.0002	-0.393916	0.0071	-0.396819	0.0049
114	Tree	Moderate	C3	0.479302	0.0057	-0.144356	0.0002	-1.44792	0.0246	-1.91906	0.001
114	Tree	Severe	C3	1.10147	0.0036	-0.390292	0.0004	-2.77324	0.0012	-2.8358	0.2138
114	Tree	Mild	C3	0.582665	0.006	-0.0623405	0.0002	-0.536643	0.0054	-1.01791	0.0095
114	Tree	Moderate	C3	0.684697	0.0057	-0.130356	0.0003	-1.65623	0.0005	-2.57666	0.0731
114	Tree	Mild	C3	0.497405	0.0053	-0.140799	0.0004	-0.530251	0.006	-0.625814	0.0103
114	Tree	Moderate	C3	0.791821	0.0043	-0.30079	0.0007	-1.56604	0.0164	-2.00747	0.0511
114	Tree	Severe	C3	0.982217	0.004	-0.400705	0.0011	-2.32284	0.1016	-2.86096	0.09463
114	Tree	Mild	C3	0.397051	0.0017	-0.0853098	0.0003	-0.533345	0.0068	-0.4893	0.0086
114	Tree	Moderate	C3	0.826134	0.0007	-0.272469	0.0005	-2.01808	0.0358	-1.84194	0.0493
115	Tree	Severe	C3			-0.246013	0.0001	-1.22577	0.0033	-0.633428	0.0002
116	Herb	Severe	C4					-0.289118	0.0004	-0.337354	0.002	-0.332134	0.0003
116	Herb	Severe	C4					-0.345958	0.0004	-0.371332	0.0009	-0.349225	0.0002
117	Herb	Moderate	C4	0.612674	0.003			-0.371952	0.0005			-2.51896	0.0234
117	Herb	Moderate	C3	0.431001	0.0018			-0.264019	0.0009			-0.581983	0.0087
117	Herb	Moderate	C4	0.515445	0.0023			-0.350669	0.0002			-2.74602	0.039
117	Herb	Moderate	C3	0.21807	0.0017			-0.0719131	0.0014			-0.423378	0.008
118	Herb		C3			-0.116867	0.0001	-0.557972	0.0071
118	Herb		C3			-0.24888	0.0003	-1.02962	0.0098
118	Herb		C3			-0.191701	0.0002	-0.971861	0.0035
118	Herb		C3			-0.40882	0.0007	-1.49995	0.0176
119	Shrub	Mild	C3					-0.129989	0.0026	-0.131924	0.0076	-0.147025	0.0053
119	Shrub	Moderate	C3					-0.786751	0.0029	-1.19249	0.0054	-1.02165	0.0029
119	Shrub	Severe	C3					-1.49617	0.0067	-1.80061	0.0064	-1.604	0.0059
120	Tree	Severe	C3	0.345822	0.0184			-0.646031	0.228
121	Herb	Severe	C3	0.693147	0.0006	-0.0809691	0.0013	-0.732254	0.0038	-1.17492	0.0039	-0.929818	0.0048
121	Herb	Severe	C3	0.495077	0.0009	-0.261215	0.0016	-0.664825	0.0041	-1.03855	0.0066	-0.773335	0.0052
121	Herb	Severe	C3	0.400622	0.001	-0.257829	0.0012	-0.395917	0.0026	-0.328752	0.0024	-0.306494	0.0027
122	Shrub		C3			-0.56689	0.0014	-2.00134	0.0079	-1.61724	0.0003
123	Tree	Moderate	C3	0.298947	0.0199			-0.474014	0.004	-1.00063	0.0053
123	Tree	Severe	C3	1.50058	0.0139			-1.32184	0.0206	-1.80161	0.0162
123	Tree	Moderate	C3	0.398281	0.0199			-0.69186	0.0081	-1.1744	0.0066
123	Tree	Severe	C3	2.41974	0.0135			-2.78354	0.0945	-2.26082	0.0165
124	Herb		C4					-1.33054	0.0035	-1.17374	0.0085
124	Herb		C4					-1.14839	0.002	-1.67022	0.0368
124	Herb		C4					-1.85337	0.0157	-1.63501	0.0578
125	Tree		C3			-0.0948792	0.0006	-0.489548	0.0147	-0.847298	0.0287
125	Tree		C3			-0.0678415	0	-0.388658	0.0038	-0.57098	0.0063
125	Tree		C3			-0.12071	0.0001	-0.476083	0.0032	-0.647477	0.0137
126	Tree		C3					-0.19671	0.0003	-0.530628	0.0082
126	Tree		C3					-0.280077	0.0003	-0.76214	0.0045
126	Tree		C3					-0.563689	0.001	-1.13498	0.0035
126	Tree		C3					-0.235906	0.0004	-0.635989	0.0032
126	Tree		C3					-0.0891278	0.0001	-0.216223	0.0023
127	Tree		C3	0.287334	0.0185			-0.481624	0.0084	-0.874035	0.0089
127	Tree		C3	0.927453	0			-2.74207	0.0024	-2.19124	0
127	Tree		C3	2.00371	0.0029			-1.65272	0.0912	-1.66827	0.0491
128	Tree		C3	0.217723	0.0003	-0.213838	0.0002	-0.749017	0.0006	-0.348307	0.001
128	Tree		C3	0.446287	0.0002	0.0312313	0.0001	-0.14267	0.0003	-0.0487902	0.0005
128	Tree		C3	0.76214	0.0005	-0.154399	0.0001	-0.666608	0.0028	-0.587787	0.0052
128	Tree		C3	0.162519	0.0003	-0.0550844	0.0001	-0.207421	0.0009	-0.441833	0.0017
128	Tree		C3			-0.237584	0.0001	-2.07735	0.003	-2.57192	0.0005
128	Tree		C3			-0.221266	0.0003	-1.98482	0.0067	-3.27242	0.1565
128	Tree		C3			-0.296732	0.0004	-2.96381	0.003	-3.97968	0.0009
128	Tree		C3			-0.159119	0.0001	-2.74661	0.0192	-3.24705	0.0003
129	Herb	Moderate	C3	1.49897	0.0128	-0.0625815	0.0003	-0.619984	0.0015	-1.07862	0.0102	-1.15497	0.0045
129	Herb	Severe	C3	1.66784	0.0066	-0.2385	0.0007	-1.20519	0.0166	-1.90727	0.0141	-1.59175	0.0087
129	Herb	Severe	C3	1.87081	0.0171	-0.520553	0.0022	-1.42448	0.0756	-2.10448	0.0125	-2.17273	0.0356
129	Herb	Severe	C3	0.741939	0.0113	-0.0215234	0.0003	-0.331066	0.0012	-1.17836	0.0112	-0.651939	0.0101
129	Herb	Severe	C3	0.860696	0.0134	-0.0688554	0.0001	-0.483821	0.0023	-1.90026	0.0288	-1.42356	0.0111
129	Herb	Severe	C3	0.992037	0.012	-0.180309	0.0001	-0.715396	0.0116	-2.31269	0.0261	-1.563	0.01
130	Herb		C3					-0.32836	0.0515			0.12217	0.0175
130	Herb		C3					-0.908189	0.0201			-0.386836	0.0114
131	Herb		C4	0.377266	0.0009			-1.12635	0.0103	-0.990375	0.0054
131	Herb		C3	0.0767189	0.0021			-0.676479	0.0036	-0.981338	0.0046
132	Tree		C3					-0.0146227	0.0012	-0.0869489	0.0014
132	Tree		C3					-0.872655	0.0212	-0.68449	0.0088
132	Tree		C3					-1.7203	0.0111	-1.80439	0.006
132	Tree		C3					-1.01007	0.0254	-1.0547	0.0136
133	Herb	Severe	C4					-1.58515	0.035
133	Herb	Severe	C3					-1.13982	0.0193
133	Herb	Severe	C4					-0.983949	0.0105
133	Herb	Severe	C4					-1.23214	0.006
134	Shrub		C3	2.99573	0			-1.23984	0.0216	-2.1513	0.0297
134	Shrub		C3	2.99573	0			-1.10054	0.0248	-1.91534	0.0327
134	Shrub		C3	2.99573	0			-1.0345	0.0264	-1.51384	0.0458
134	Shrub		C3	2.99573	0			-0.932474	0.0165	-1.89561	0.0151
134	Shrub		C3	3.4012	0			-1.11838	0.0143	-1.59287	0.0123
134	Shrub		C3	3.4012	0			-1.01213	0.0199	-2.13055	0.0284
134	Shrub		C3	3.4012	0			-1.19318	0.0178	-2.61308	0.026
134	Shrub		C3	3.4012	0			-1.35996	0.0041	-2.19616	0.002
135	Herb		C3	0.0965379	0.0011	-0.0314895	0.0004	-0.253599	0.0004
135	Herb		C3	0.0613689	0.0002	-0.02009	0.0002	-0.250035	0.0036
135	Herb		C3	0.12903	0.0005	-0.107432	0	-0.109488	0.0032
136	Herb	Severe	C3			-0.680138	0.0024	-0.139587	0.0068
136	Herb	Severe	C3			-0.614076	0.0015	-0.752397	0.0269
136	Herb	Severe	C3			-0.700089	0.003	-0.981046	0.0149
136	Herb	Severe	C3			-0.674376	0.0025	-0.923288	0.0281
136	Herb	Severe	C3			-0.960785	0.0042	-0.860325	0.0176
136	Herb	Severe	C3			-1.29716	0.0012	-0.669902	0.0099
136	Herb	Severe	C3			-0.625844	0.0012	-0.85154	0.023
137	Tree	Severe	C3					-1.35867	0.0069	-2.47991	0.0036	-1.37624	0.002
138	Tree	Severe	C3			-0.271285	0.0003	-0.795663	0.0031	-0.778551	0.0014
138	Tree	Severe	C3			-0.146534	0.0004	-0.542777	0.0005	-1.17857	0.0006
139	Tree	Moderate	C3	0.680686	0.0035	-0.0881026	0.0001	-0.479837	0.0019	-0.869499	0.0034
140	Shrub		C3					-0.469174	0.0082	-0.557132	0.0048	-0.511906	0.0055
141	Herb		C3					-0.972653	0.0014	-2.17315	0.0052	-1.58971	0.0024
141	Herb		C3					-1.22509	0.0011	-2.43462	0.0066	-1.81268	0.0029
141	Herb		C3					-1.17685	0.0052	-2.41572	0.0051	-1.94739	0.0031
141	Herb		C3					-2.01774	0.0099	-3.31574	0.0489	-2.44503	0.0094
142	Tree	Moderate	C3					-0.161544	0.0002	-0.343574	0.0002	-0.222618	0.0001
142	Tree	Severe	C3					-0.938638	0.0004	-1.13212	0.0007	-0.804126	0.0004
143	Shrub		C3	2.21161	0.0247			-1.01331	0.0138	-1.73007	0.0027
143	Shrub		C3	2.21161	0.0233			-1.34038	0.0064	-0.68603	0.0215
144	Shrub		C3	0.883501	0.0029			-1.20304	0.0026	-1.62113	0.0063	-1.02674	0.0035
144	Shrub		C3	1.26268	0.0015			-1.00929	0.0041	-1.8718	0.0011	-1.08143	0.0028
144	Shrub		C3	1.2102	0.0019			-1.25607	0.0048	-1.82253	0.0063	-1.53066	0.0026
145	Herb	Severe	C3					-2.0149	0	-0.936093	0.0031	-0.653926	0
146	Herb		C3					-0.526463	0.0075
146	Herb		C3					-1.00556	0.0456
146	Herb		C3					-1.06712	0.0296
146	Herb		C3					-1.53626	0.0939
147	Herb		C3					-0.73287	0.0067	-2.43826	0.0081
147	Herb		C3					-1.21845	0.0144	-3.38812	0.5544
147	Herb		C3	0.600137	0	-0.113329	0	-0.5021	0.0118	-1.51967	0
147	Herb		C3	0.432692	0	-0.21197	0	-1.51192	0.0098	-2.66877	0.13096
148	Tree		C3	0.192962	0.0021			-0.483008	0.0051	0.0189995	0.009
148	Tree		C3	0.599975	0.0042			-1.0274	0.0087	-2.41032	0.0448
148	Tree		C3	0.564751	0.0017			-1.72961	0.0124	-2.56922	0.6946
149	Herb		C3					-1.54489	0.0143	-0.129788	0.0165	-0.888456	0.0209
149	Herb		C3					-0.151376	0.0041	-0.232112	0.0055	-0.141079	0.0082
149	Herb		C3					-0.582948	0.0239	-0.00529102	0.0064	-0.494019	0.008
149	Herb		C3					-0.108784	0.0024	-0.0720311	0.0031	-0.0582689	0.001
149	Herb		C3					-1.31154	0.0091	-1.62886	0.003	-1.4816	0.0016
150	Tree		C3	0.718465	0.0217			-0.322083	0.0044	-0.6049	0.0074782	-0.475424	0.0144
151	Tree	Mild	C3	0.481224	0.0008			-0.3819	0.0003	-0.636933	0.0003
151	Tree	Severe	C3	0.881552	0.0013			-0.804728	0.0004	-2.00178	0.0027
151	Tree	Severe	C3	1.10093	0.0008			-0.915782	0.0009	-2.44476	0.0104
151	Tree	Severe	C3	1.25412	0.001			-1.02181	0.001	-3.74872	0.0579
151	Tree	Mild	C3	0.504812	0.0014			-0.480534	0.0006	-0.915	0.0012
151	Tree	Severe	C3	0.831928	0.0018			-0.952617	0.0011	-2.16189	0.0021
151	Tree	Severe	C3	1.2453	0.0011			-1.28636	0.0026
151	Tree	Severe	C3	1.40371	0.0018			-2.3304	0.0195
152	Herb	Severe	C3	0.295464	0.0005			-0.195885	0.002	-0.175207	0.0026	-0.0736333	0.0013
152	Herb	Severe	C3	0.247836	0.0006			-0.419233	0.003	-0.217899	0.0125	-0.271068	0.0208
152	Herb	Severe	C4	0.350861	0.0009			-0.247799	0.0007	-0.322497	0.0007	-0.203076	0.0001
152	Herb	Severe	C4	0.214657	0.0013			-0.398856	0.0008	-0.256634	0.0003	-0.257119	0.006
152	Herb	Severe	C3	0.304369	0.0014			-0.506839	0.0025	-0.987362	0.0075	-0.475296	0.0002
152	Herb	Severe	C3	0.299243	0.0003			-0.797809	0.0095	-1.14918	0.0155	-0.87878	0.0583
152	Herb	Severe	C4	0.30673	0.0017			-0.306486	0.0004	-0.30844	0.0003	-0.203425	0.0001
152	Herb	Severe	C4	0.194156	0.0006			-0.518784	0.001	-0.535521	0.0003	-0.325655	0.0048
152	Herb	Severe	C3	0.480586	0.0012			-0.562527	0.0017	-1.0643	0.0041	-0.61274	0.0047
152	Herb	Severe	C3	0.436718	0.0014			-1.02418	0.0066	-1.10085	0.0112	-0.862224	0.0198
152	Herb	Severe	C4	0.510826	0.0033			-0.385277	0.001	-0.8434	0.0006	-0.418227	0.0069
152	Herb	Severe	C4	0.223144	0.0013			-0.506571	0.0012	-0.506278	0.0002	-0.272079	0.0022
153	Herb	Moderate	C3	0.308301	0.0074			-0.284179	0.0051	-1.09861	0.0297	-0.644208	0.0101
154	Herb	Moderate	C3					-0.540384	0.0018	-0.826679	0.0536	-0.693147	0.0363
154	Herb	Moderate	C3					-0.341749	0.0033	-0.81093	0.0556	-0.616186	0.028
154	Herb	Moderate	C3					-0.418108	0.001	-0.659246	0.0169	-0.497403	0.0069
154	Herb	Moderate	C3					-0.252591	0.003	-0.435318	0.0214	-0.308301	0.0293
154	Herb	Moderate	C3					-0.548805	0.0017	-0.897942	0.0142	-0.593775	0.0168
154	Herb	Moderate	C3					-0.298732	0.0021	-0.405465	0.0048	-0.233615	0.0045
155	Tree		C3			-0.0305035	0.0001	-0.18184	0.0011	-0.226124	0.0082	-0.161969	0.0015
155	Tree		C3			-0.136602	0.0001	-0.560218	0.0029	-1.01309	0.0083	-0.911629	0.001
155	Tree		C3			-0.238824	0.0001	-1.34153	0.0077	-1.65823	0.0348	-1.32292	0.0126
155	Tree		C3			-0.0274859	0.0001	-0.0974766	0.0017	-0.109199	0.0012	-0.0613219	0.0015
155	Tree		C3			-0.0996994	0.0001	-0.315415	0.0015	-0.30926	0.0008	-0.458913	0.0014
155	Tree		C3			-0.166391	0.0001	-0.708595	0.0019	-0.870555	0.0027	-0.979591	0.0085
155	Tree		C3			-0.0680087	0.0001	-0.310258	0.0022	-0.301261	0.0027	-0.187212	0.0018
155	Tree		C3			-0.218383	0.0001	-0.920271	0.0022	-1.30314	0.004	-0.966301	0.003
155	Tree		C3			-0.315277	0.0001	-1.75718	0.0121	-2.10877	0.009	-1.85727	0.0027
155	Tree		C3			-0.033105	0.0001	-0.130314	0.0017	-0.185142	0.0019	-0.0797235	0.0006
155	Tree		C3			-0.119228	0.0001	-0.425879	0.0018	-0.776325	0.0018	-0.567308	0.0035
155	Tree		C3			-0.190337	0.0001	-1.03225	0.0028	-1.33594	0.0046	-1.12187	0.0016
156	Herb		C4	0.0582689	0.0011			-0.420238	0.0061	-0.774937	0.0019	-0.566651	0.0045
156	Herb		C4	0.241162	0.0014			-1.05777	0.036	-1.93874	0.0038	-0.977445	0.0558
156	Herb		C4	0.510826	0.0013			-1.62309	0.0576	-2.10261	0.0016	-1.50349	0.0162
156	Herb		C4	0.121186	0.0066	-0.0512933	0.001	-0.365318	0.0187	-0.729079	0.0161	-0.632325	0.0098
156	Herb		C4	0.17812	0.001	-0.154151	0.0001	-0.578967	0.0034	-0.781254	0.0049	-0.586853	0.0029
156	Herb		C4	0.393742	0.0017	-0.280302	0.0012	-1.50013	0.0433	-1.28785	0.01	-1.73712	0.0291
157	Tree		C3					-1.99213	0.0064	-3.07351	0.0063	-2.02717	0.003
157	Tree		C3					-0.954457	0.006	-1.36209	0.0038	-0.575364	0.002
158	Herb	Mild	C3					-0.633221	0.0013	-0.973259	0.0016	-0.84365	0.0011
158	Herb	Moderate	C3					-0.905712	0.0018	-1.17079	0.0015	-0.941931	0.0016
158	Herb	Moderate	C3			-0.0332834	0	-1.48008	0.0023	-1.71728	0.0018	-1.54216	0.002
158	Herb	Moderate	C3					-1.25419	0.0049	-1.50885	0.0043	-1.28545	0.004
158	Herb	Moderate	C3					-1.43927	0.0013	-1.56538	0.0018	-1.5166	0.0017
158	Herb	Severe	C3			-0.0382725	0	-1.36985	0.0034	-1.57319	0.0031	-1.37032	0.0029
158	Herb	Severe	C3			-0.0355237	0	-1.48086	0.0034	-1.7676	0.0055	-1.58179	0.0046
159	Shrub		C3					-1.91744	0.0148	-0.69926	0.0065	-1.87969	0.0108
160	Herb	Moderate	C3			-0.206794	0.0001	-0.729079	0.0024	-0.514592	0.0044	-0.492877	0.0107
160	Herb	Moderate	C3			-0.143101	0	-0.487756	0.0011	-0.407194	0.0016	-0.14902	0.0023
160	Herb	Moderate	C3			-0.291352	0.0001	-0.614695	0.0013	-0.503731	0.0012	-0.0145145	0.0218
160	Herb	Moderate	C3			-0.198177	0	-0.552636	0.0004	-0.640729	0.0006	-0.749766	0.0051
161	Tree	Severe	C3					-1.21107	0.0153	-1.83844	0.0516	-0.969154	0.0185
161	Tree	Severe	C3					-0.978013	0.0237	-1.90721	0.0438	-1.00829	0.0114
161	Tree	Severe	C3					-2.14126	0.0137	-2.69557	0.0183	-1.6266	0.0088
161	Tree	Severe	C3					-0.96991	0.0173	-1.35751	0.0176	-0.843797	0.0086
161	Tree	Severe	C3					-2.00132	0.0278	-2.49808	0.0564	-1.60486	0.0158
162	Tree		C3	0.457937	0.0031	-0.0878619	0.0001	-0.39318	0.0007	-0.600554	0.001
162	Tree		C3	0.517022	0.001	-0.0930498	0.0001	-0.460226	0.0006	-0.354449	0.0004
162	Tree		C3	0.517841	0.0012	-0.116408	0.0001	-0.815626	0.0013	-0.582739	0.0012
162	Tree		C3	0.780438	0.0039	-0.239529	0.0001	-0.637986	0.0005	-0.659818	0.0008
162	Tree		C3	0.782801	0.0028	-0.196104	0.0001	-0.927141	0.0023	-0.718274	0.0012
162	Tree		C3	1.02072	0.0013	-0.360891	0.0002	-0.951216	0.0017	-1.019	0.0014
162	Tree		C3	1.07852	0.0011	-0.271438	0.0001	-1.0824	0.0029	-0.804443	0.0024
162	Tree		C3	1.28082	0.0011	-0.378959	0.0001	-1.3144	0.0025	-1.15937	0.0036
163	Herb		C3					-1.33838	0.1873	-1.51413	0.0588
163	Herb		C3					-1.76578	0.1166	-1.17865	0.0097
163	Herb		C3					-1.74496	0.1051	-2.28708	0.0846
163	Herb		C3					-1.32295	0.0448	-1.46634	0.0014
164	Herb	Severe	C4					-3.4012	0.1627			-3.04028	0.1135
164	Herb	Severe	C4					-1.71973	0.2151	-3.26144	0.0035	-2.5579	0.0744
164	Herb	Severe	C4					-2.05902	0.2002	-2.70459	0.0713	-2.48895	0.0728
164	Herb	Severe	C4					-0.13258	0.0116	-0.463367	0.008	-0.325432	0.0043
165	Tree	Mild	C3	0.0960306	0.0007	-0.0258166	0.0002	-0.614242	0.0125	-0.581039	0.0069
165	Tree	Severe	C3	0.510734	0.0023	-0.591273	0.0003	-1.43934	0.0488	-1.17761	0.0006
165	Tree	Severe	C3	1.401	0.0005	-0.700025	0.0014	-2.70483	0.1322	-1.30641	0.0018
165	Tree	Mild	C3	-0.00924839	0.0044	-0.0304279	0.0006	-0.0514665	0.0019	0.0309315	0.001
165	Tree	Severe	C3	0.214734	0.0019	-0.0364961	0.0001	-0.197144	0.0008	-0.533244	0.0014
165	Tree	Severe	C3	1.06163	0.002	-0.158106	0.0001	-0.800117	0.0014	-1.25349	0.0044
166	Liana	Moderate	C3	0.223606	0.0013			-0.0782315	0.0011	-0.0105593	0.0068	0.0274452	0.0112
166	Liana	Severe	C3	0.350812	0.0022			-0.115129	0.0016	-0.54986	0.0106	-0.32724	0.0067
166	Liana	Moderate	C3	0.350415	0.008			-0.166367	0.0018	-0.241369	0.017	-0.154888	0.0035
166	Liana	Severe	C3	0.668	0.0037			-0.837552	0.0168	-1.05472	0.0463	-0.841414	0.0146
166	Liana	Moderate	C3	0.383603	0.0041			-0.237061	0.0021	-0.265044	0.0122	-0.176165	0.0049
166	Liana	Severe	C3	0.646721	0.0036			-1.10105	0.0117	-1.28218	0.0595	-0.984265	0.0294
166	Liana	Moderate	C3	0.218434	0.0031			-0.162059	0.0026	-0.0246425	0.0055	-0.00593367	0.0023
166	Liana	Severe	C3	0.487944	0.0028			-0.32956	0.0032	-0.575289	0.0208	-0.349576	0.0046
166	Liana	Moderate	C3	0.195044	0.0021			-0.0287095	0.001	-0.171507	0.0065	-0.0411629	0.0009
166	Liana	Severe	C3	0.551302	0.0027			-1.21727	0.0241	-1.47956	0.0487	-1.07434	0.0261
166	Liana	Moderate	C3	0.0963638	0.0102			-0.146344	0.0044	-0.0190233	0.0073	0.042112	0.0063
166	Liana	Severe	C3	0.510819	0.0078			-1.53681	0.0177	-1.82757	0.0438	-1.32102	0.0081
167	Herb	Severe	C3					-0.257725	0.0034	-0.227135	0.0074
167	Herb	Severe	C3					-0.246737	0.0115	-0.676479	0.0113
167	Herb	Severe	C3					-0.707745	0.0185	-1.75914	0.0431
167	Herb	Severe	C3					-0.353016	0.0166	-0.550705	0.0158
167	Herb	Severe	C3					-1.04677	0.0166	-2.25087	0.0084
167	Herb	Severe	C3					-0.523528	0.0116	-1.51031	0.0163
167	Herb	Severe	C3					-0.911565	0.0474	-2.25108	0.0593
167	Herb	Severe	C3					-0.883642	0.0171	-2.06221	0.0171
167	Herb	Severe	C3					-1.981	0.0663	-1.72253	0.0376
167	Herb	Severe	C3					-1.69119	0.0397	-2.2907	0.0243
167	Herb	Severe	C3					-1.39999	0.026	-1.94637	0.0242
167	Herb	Severe	C3					-1.29358	0.052	-1.47183	0.0198
